# Supplementary material for: Tactile sensory coding and learning with bio-inspired optoelectronic spiking afferent nerves
Source: Nat Commun. 2020 Mar 13;11:1369. doi: 10.1038/s41467-020-15105-2 (PMC7070032; doi:10.1038/s41467-020-15105-2)
Supplement: Supplementary file 3 — Source Data [file 41467_2020_15105_MOESM3_ESM.xlsx]

## Sheet: Figure 2a
Figure 2a
	Pressures (kPa)
	5	10	15	20	25	30	35	40	45	50	55	60	65	70	75	80	85	90	95	100	105	110	115	120	125	130	135	140	145	150	155	160	165	170	175	180	185	190	195	200
-1	-0.000268402	-0.00032289	-0.000565184	-0.00125508	-0.00206387	-0.00378267	-0.00492672	-0.00661576	-0.00746558	-0.00871093	-0.00994224	-0.0109908	-0.0120996	-0.0128513	-0.0147894	-0.0153201	-0.0163981	-0.0181468	-0.0187856	-0.0200835	-0.0211833	-0.0228749	-0.0238122	-0.0246726	-0.025613	-0.026381	-0.0273525	-0.0280296	-0.0294451	-0.0300362	-0.0311264	-0.0317815	-0.0327213	-0.0332688	-0.0342436	-0.0347234	-0.0354096	-0.0361509	-0.0366685	-0.0374132
-0.99	-0.000266316	-0.00032063	-0.000559798	-0.00124218	-0.00204727	-0.00374632	-0.00488458	-0.0065544	-0.00740224	-0.00862968	-0.00984838	-0.0108802	-0.0119818	-0.0127334	-0.0146468	-0.0151744	-0.0162391	-0.0179723	-0.0186119	-0.0198882	-0.0209752	-0.022649	-0.023579	-0.0244308	-0.0253609	-0.0261218	-0.0270868	-0.0277564	-0.0291539	-0.0297393	-0.03082	-0.0314685	-0.0323992	-0.0329413	-0.0339008	-0.0343814	-0.0350605	-0.0357939	-0.0363052	-0.0370485
-0.98	-0.000263083	-0.00032014	-0.000553863	-0.00123204	-0.00202911	-0.00371233	-0.00483811	-0.00648886	-0.00733584	-0.00854554	-0.00975099	-0.0107725	-0.011862	-0.0126064	-0.0144989	-0.0150276	-0.0160847	-0.0177927	-0.0184258	-0.0196898	-0.0207639	-0.0224232	-0.0233463	-0.0241844	-0.0251105	-0.0258609	-0.0268177	-0.0274787	-0.0288613	-0.0294405	-0.0305143	-0.0311544	-0.0320725	-0.0326103	-0.0335588	-0.034036	-0.0347154	-0.0354358	-0.0359385	-0.0366771
-0.97	-0.000260578	-0.000319511	-0.000547625	-0.00121858	-0.00200402	-0.00366195	-0.00479351	-0.00642509	-0.00725204	-0.00846368	-0.00965366	-0.0106635	-0.0117449	-0.0124835	-0.0143533	-0.0148891	-0.0159239	-0.0176128	-0.0182414	-0.0194881	-0.0205466	-0.022197	-0.0231119	-0.0239468	-0.0248563	-0.0255971	-0.0265424	-0.0272021	-0.0285663	-0.029143	-0.0302045	-0.0308391	-0.0317476	-0.0322776	-0.0332219	-0.0336921	-0.0343618	-0.0350755	-0.035571	-0.0363026
-0.96	-0.000260806	-0.000319375	-0.000540952	-0.00120715	-0.00198487	-0.00363385	-0.00473699	-0.00635593	-0.0071832	-0.00837556	-0.00955336	-0.0105536	-0.0116264	-0.012356	-0.0142106	-0.0147332	-0.0157601	-0.0174297	-0.0180473	-0.0192894	-0.0203349	-0.0219669	-0.0228726	-0.0237009	-0.0246054	-0.0253321	-0.0262724	-0.0269248	-0.0282742	-0.0288429	-0.029894	-0.0305226	-0.0314186	-0.0319458	-0.0328793	-0.0333455	-0.0340095	-0.0347138	-0.0352064	-0.0359291
-0.95	-0.000260335	-0.00031523	-0.000535248	-0.00119412	-0.00197134	-0.00359772	-0.00468835	-0.00628897	-0.00711386	-0.00829037	-0.00945539	-0.0104497	-0.011506	-0.0122296	-0.014066	-0.0145837	-0.0155997	-0.0172522	-0.0178631	-0.0190949	-0.0201287	-0.0217422	-0.0226374	-0.0234569	-0.0243519	-0.0250701	-0.026001	-0.0266454	-0.0279841	-0.0285445	-0.0295836	-0.0302051	-0.0310919	-0.0316142	-0.0325393	-0.0329991	-0.0336567	-0.034354	-0.0348411	-0.0355511
-0.94	-0.000256928	-0.000316119	-0.000531523	-0.00117904	-0.00194774	-0.00356017	-0.00464028	-0.00622589	-0.00703884	-0.00820503	-0.00935353	-0.0103393	-0.0113852	-0.0121013	-0.0139138	-0.0144318	-0.015436	-0.0170736	-0.0176773	-0.0188937	-0.0199223	-0.0215111	-0.0223995	-0.0232113	-0.0240946	-0.0248057	-0.0257277	-0.0263667	-0.0276898	-0.0282429	-0.0292736	-0.0298869	-0.0307655	-0.0312835	-0.0321979	-0.0326496	-0.0333005	-0.0339921	-0.034472	-0.0351785
-0.93	-0.000253578	-0.000318699	-0.000526474	-0.00116554	-0.00192951	-0.00352178	-0.00459673	-0.00615916	-0.00697117	-0.00811752	-0.00925391	-0.0102315	-0.0112679	-0.0119745	-0.0137639	-0.0142778	-0.0152682	-0.0168929	-0.0174878	-0.018692	-0.0197138	-0.0212821	-0.0221607	-0.0229571	-0.0238368	-0.0245406	-0.0254528	-0.0260868	-0.0273972	-0.0279435	-0.0289636	-0.0295708	-0.0304372	-0.0309523	-0.0318541	-0.0323051	-0.0329478	-0.0336304	-0.034104	-0.0348053
-0.92	-0.000250604	-0.000313157	-0.000519796	-0.0011548	-0.00190813	-0.00348153	-0.0045435	-0.00609327	-0.00689578	-0.00802937	-0.00915192	-0.0101208	-0.0111461	-0.0118489	-0.0136189	-0.0141231	-0.0151037	-0.0167095	-0.0172973	-0.0184886	-0.0195018	-0.0210531	-0.0219232	-0.0227132	-0.0235808	-0.0242754	-0.025178	-0.0258041	-0.027103	-0.0276434	-0.0286541	-0.0292492	-0.0301082	-0.0306186	-0.0315103	-0.0319558	-0.0325928	-0.0332679	-0.0337339	-0.034429
-0.91	-0.000247777	-0.000311832	-0.000514779	-0.00114249	-0.00188281	-0.00343947	-0.00449334	-0.00602661	-0.00682359	-0.00794104	-0.009055	-0.0100113	-0.0110239	-0.0117224	-0.013468	-0.0139709	-0.014941	-0.0165251	-0.017109	-0.0182899	-0.0192874	-0.0208218	-0.0216852	-0.0224697	-0.0233233	-0.0240123	-0.0249032	-0.0255249	-0.0268083	-0.0273426	-0.028345	-0.0289327	-0.0297818	-0.0302864	-0.0311673	-0.0316084	-0.0322397	-0.0329046	-0.0333704	-0.034054
-0.9	-0.000244576	-0.000312288	-0.000509418	-0.00112837	-0.00186074	-0.0034006	-0.00444118	-0.0059583	-0.00674869	-0.00785189	-0.00895576	-0.00990066	-0.0108999	-0.011594	-0.0133183	-0.0138211	-0.0147766	-0.0163405	-0.0169085	-0.0180899	-0.0190724	-0.0205927	-0.0214468	-0.022223	-0.023063	-0.0237469	-0.024628	-0.025246	-0.0265123	-0.0270398	-0.0280351	-0.028613	-0.0294532	-0.0299524	-0.0308242	-0.03126	-0.0318863	-0.0325387	-0.0330029	-0.0336765
-0.89	-0.000241409	-0.000313536	-0.000502774	-0.00111601	-0.00183901	-0.00335988	-0.00438978	-0.00589306	-0.00667182	-0.00776273	-0.00885595	-0.00978829	-0.0107783	-0.0114654	-0.0131698	-0.0136708	-0.014612	-0.0161577	-0.0167238	-0.0178861	-0.0188606	-0.0203621	-0.0212064	-0.0219741	-0.0227999	-0.0234813	-0.0243555	-0.0249651	-0.0262177	-0.0267386	-0.0277271	-0.028294	-0.0291242	-0.0296223	-0.0304811	-0.0309124	-0.0315282	-0.0321768	-0.0326355	-0.0333012
-0.88	-0.000238655	-0.000312477	-0.000497092	-0.00110249	-0.00181928	-0.00332001	-0.00433783	-0.00582395	-0.00659907	-0.00767816	-0.00875508	-0.00967465	-0.0106558	-0.0113364	-0.013021	-0.0135125	-0.014446	-0.0159761	-0.0165353	-0.0176701	-0.0186449	-0.0201329	-0.0209674	-0.0217245	-0.022531	-0.0232152	-0.0240793	-0.0246837	-0.025922	-0.0264378	-0.0274131	-0.0279758	-0.0287961	-0.0292888	-0.0301365	-0.0305632	-0.031172	-0.0318116	-0.0322676	-0.0329284
-0.87	-0.000235712	-0.000310385	-0.000492007	-0.00108829	-0.00180043	-0.00328002	-0.00428725	-0.00575637	-0.00651914	-0.00759052	-0.00865269	-0.00956303	-0.010534	-0.0112092	-0.0128722	-0.0133594	-0.0142744	-0.0157932	-0.0163469	-0.0174678	-0.0184316	-0.0199048	-0.0207288	-0.0214764	-0.0222762	-0.0229497	-0.0238049	-0.0244007	-0.025627	-0.0261355	-0.0271015	-0.0276564	-0.0284684	-0.0289549	-0.0297915	-0.0302138	-0.0308169	-0.0314492	-0.031901	-0.0325521
-0.86	-0.000232653	-0.000308117	-0.000484682	-0.00107468	-0.0017787	-0.00324052	-0.00423691	-0.00568802	-0.00643749	-0.00750416	-0.00855338	-0.00945136	-0.0104117	-0.0110777	-0.0127232	-0.0132061	-0.0141086	-0.01561	-0.01616	-0.01727	-0.0182177	-0.0196735	-0.0204892	-0.0212289	-0.02203	-0.0226842	-0.0235284	-0.0241182	-0.0253327	-0.0258327	-0.0267867	-0.027336	-0.0281384	-0.028621	-0.0294485	-0.0298637	-0.0304621	-0.0310857	-0.0315319	-0.0321751
-0.85	-0.000229592	-0.000305491	-0.000478843	-0.00106198	-0.00175793	-0.00320425	-0.00418732	-0.00562203	-0.00636258	-0.0074156	-0.00845461	-0.00933842	-0.0102876	-0.0109482	-0.012571	-0.0130495	-0.0139476	-0.0154284	-0.0159735	-0.0170738	-0.0180046	-0.0194435	-0.020251	-0.0209793	-0.0217747	-0.0224196	-0.0232539	-0.0238369	-0.0250363	-0.025531	-0.0264718	-0.0270162	-0.0278124	-0.0282855	-0.0291058	-0.0295171	-0.0301066	-0.0307215	-0.0311631	-0.0318006
-0.84	-0.000226735	-0.00030309	-0.000473145	-0.00104804	-0.00173439	-0.00316517	-0.0041366	-0.0055543	-0.00628528	-0.00732705	-0.00835413	-0.00922733	-0.0101654	-0.0108158	-0.0124158	-0.0128952	-0.0137823	-0.015243	-0.015787	-0.0168701	-0.0177906	-0.0192108	-0.02001	-0.0207277	-0.0215128	-0.0221542	-0.0229793	-0.0235532	-0.0247368	-0.0252289	-0.0261605	-0.0266972	-0.0274824	-0.0279504	-0.0287604	-0.0291677	-0.0297492	-0.0303574	-0.0307947	-0.0314251
-0.83	-0.000223913	-0.000298727	-0.000467488	-0.00103549	-0.00171532	-0.00312686	-0.00408549	-0.00548761	-0.0062103	-0.00723825	-0.00825016	-0.00911456	-0.0100442	-0.0106877	-0.012267	-0.0127412	-0.0136194	-0.0150578	-0.0155997	-0.0166704	-0.0175762	-0.0189817	-0.019771	-0.0204674	-0.0212562	-0.0218892	-0.022706	-0.0232706	-0.0244406	-0.0249275	-0.025847	-0.0263782	-0.0271525	-0.0276178	-0.0284177	-0.0288186	-0.0293923	-0.0299952	-0.0304274	-0.0310505
-0.82	-0.000220932	-0.000293703	-0.000461753	-0.00102211	-0.00169622	-0.00308859	-0.00403506	-0.00541955	-0.00613498	-0.0071488	-0.00814695	-0.00900293	-0.00992148	-0.0105583	-0.0121167	-0.0125865	-0.0134533	-0.0148754	-0.0154106	-0.0164657	-0.0173615	-0.0187504	-0.0195301	-0.0202323	-0.0209967	-0.0216236	-0.0224307	-0.022989	-0.0241431	-0.0246244	-0.0255327	-0.0260584	-0.026823	-0.0272815	-0.0280708	-0.0284686	-0.0290355	-0.0296296	-0.0300592	-0.0306741
-0.81	-0.000217719	-0.000289045	-0.00045611	-0.0010093	-0.00167308	-0.00304818	-0.00399004	-0.00535204	-0.00606421	-0.00706106	-0.00804691	-0.00889381	-0.00979928	-0.0104285	-0.0119645	-0.012433	-0.0132842	-0.014694	-0.0152195	-0.0162636	-0.0171485	-0.0185199	-0.0192892	-0.0199802	-0.0207392	-0.0213602	-0.0221548	-0.0227118	-0.0238464	-0.0243228	-0.0252195	-0.0257382	-0.0264938	-0.0269469	-0.0277267	-0.0281196	-0.02868	-0.0292657	-0.0296904	-0.0302984
-0.8	-0.000215003	-0.000281888	-0.000450227	-0.00099673	-0.00165182	-0.00300995	-0.00393776	-0.005287	-0.00599425	-0.00697321	-0.00794474	-0.00877967	-0.0096742	-0.0102946	-0.0118154	-0.012275	-0.0131175	-0.0145105	-0.0150308	-0.01606	-0.0169335	-0.018287	-0.0190481	-0.0197345	-0.0204801	-0.021092	-0.0218782	-0.0224294	-0.0235498	-0.0240206	-0.0249057	-0.0254174	-0.0261634	-0.0266117	-0.0273822	-0.0277702	-0.028325	-0.0289007	-0.0293201	-0.0299227
-0.79	-0.000211922	-0.000277044	-0.000444435	-0.000983442	-0.00163138	-0.00297008	-0.00388527	-0.00522049	-0.00591619	-0.00688357	-0.00784449	-0.00866812	-0.00954887	-0.010164	-0.0116662	-0.0121192	-0.0129535	-0.0143256	-0.0148402	-0.0158593	-0.0167205	-0.0180578	-0.0188073	-0.0194848	-0.0202219	-0.0208261	-0.0216035	-0.0221471	-0.0232541	-0.0237195	-0.0245929	-0.0250973	-0.0258355	-0.0262761	-0.0270408	-0.0274218	-0.0279692	-0.0285378	-0.0289529	-0.0295469
-0.78	-0.000209352	-0.000273112	-0.000438658	-0.000970399	-0.00160931	-0.00292937	-0.0038351	-0.00515247	-0.00584141	-0.00679416	-0.00774081	-0.00855678	-0.00942651	-0.0100328	-0.0115171	-0.0119636	-0.0127872	-0.0141417	-0.0146524	-0.0156569	-0.0165058	-0.0178255	-0.0185665	-0.0192373	-0.0199652	-0.0205591	-0.0213256	-0.0218636	-0.0229572	-0.0234143	-0.024278	-0.0247763	-0.0255069	-0.0259405	-0.0266953	-0.0270704	-0.0276139	-0.0281738	-0.0285845	-0.02917
-0.77	-0.000206191	-0.00027179	-0.00043291	-0.000959822	-0.00158774	-0.00289153	-0.00378515	-0.00508564	-0.00576591	-0.00670524	-0.00764084	-0.00844503	-0.0093046	-0.00990389	-0.0113662	-0.0118083	-0.0126224	-0.0139569	-0.0144635	-0.0154531	-0.0162925	-0.0175964	-0.0183255	-0.0189886	-0.0197066	-0.0202945	-0.0210515	-0.0215811	-0.0226611	-0.0231131	-0.0239646	-0.0244562	-0.0251769	-0.0256054	-0.0263502	-0.0267205	-0.0272562	-0.0278114	-0.0282171	-0.028793
-0.76	-0.000203164	-0.000270911	-0.000426625	-0.000947536	-0.0015647	-0.002853	-0.00373561	-0.00501736	-0.00569001	-0.00661674	-0.00754086	-0.00833437	-0.00918199	-0.00977537	-0.0112153	-0.0116542	-0.0124563	-0.0137726	-0.0142721	-0.0152498	-0.0160785	-0.0173645	-0.0180845	-0.0187398	-0.0194486	-0.0200252	-0.0207742	-0.0212971	-0.0223643	-0.0228113	-0.0236507	-0.0241348	-0.0248462	-0.0252687	-0.0260075	-0.0263704	-0.0268998	-0.0274479	-0.0278472	-0.0284185
-0.75	-0.000200512	-0.000268081	-0.000420566	-0.000933663	-0.00154286	-0.00281513	-0.00368432	-0.00495094	-0.00561505	-0.00652859	-0.00743798	-0.00822118	-0.00905986	-0.0096447	-0.0110644	-0.0114994	-0.0122926	-0.0135875	-0.0140853	-0.0150484	-0.0158651	-0.017133	-0.0178454	-0.0184914	-0.0191909	-0.0197593	-0.0204986	-0.0210151	-0.0220682	-0.0225096	-0.0233375	-0.0238157	-0.0245179	-0.0249348	-0.0256638	-0.0260217	-0.0265443	-0.0270849	-0.0274801	-0.0280452
-0.74	-0.000198062	-0.000262953	-0.000414421	-0.000921317	-0.00152302	-0.00277643	-0.00363272	-0.00488385	-0.00553946	-0.00644218	-0.00733709	-0.0081092	-0.00893595	-0.00951239	-0.0109152	-0.0113447	-0.0121241	-0.0134054	-0.0138937	-0.0148444	-0.0156525	-0.0169022	-0.017604	-0.0182433	-0.0189309	-0.0194929	-0.0202219	-0.0207327	-0.0217703	-0.0222087	-0.0230242	-0.0234961	-0.0241888	-0.0245994	-0.0253179	-0.0256697	-0.0261874	-0.0267184	-0.0271106	-0.027667
-0.73	-0.000195056	-0.000258259	-0.000408877	-0.000907151	-0.00150175	-0.0027384	-0.00358282	-0.00481615	-0.00546424	-0.00635469	-0.0072372	-0.00799775	-0.00881392	-0.00938213	-0.0107665	-0.0111879	-0.0119616	-0.0132205	-0.0137044	-0.0146422	-0.0154383	-0.0166712	-0.0173641	-0.0179947	-0.0186732	-0.0192284	-0.0199473	-0.020452	-0.0214749	-0.021905	-0.022711	-0.0231765	-0.0238605	-0.0242662	-0.0249738	-0.0253209	-0.0258332	-0.0263562	-0.0267431	-0.0272927
-0.72	-0.000191777	-0.000259601	-0.000402845	-0.000894325	-0.00148121	-0.0027014	-0.00353192	-0.00474919	-0.00538765	-0.0062661	-0.007136	-0.00788526	-0.00869018	-0.00925251	-0.0106153	-0.011031	-0.011794	-0.0130371	-0.0135145	-0.014439	-0.0152242	-0.0164392	-0.0171237	-0.0177451	-0.0184132	-0.018961	-0.0196709	-0.0201679	-0.0211778	-0.0216031	-0.0223955	-0.0228562	-0.0235291	-0.0239299	-0.0246285	-0.0249709	-0.025478	-0.0259911	-0.0263724	-0.0269149
-0.71	-0.000189121	-0.000255351	-0.00039779	-0.000881111	-0.00146093	-0.00266299	-0.00348243	-0.00468093	-0.0053111	-0.00617729	-0.00703439	-0.00777392	-0.00856852	-0.00912293	-0.0104645	-0.010875	-0.0116257	-0.0128545	-0.0133238	-0.0142362	-0.0150106	-0.0162086	-0.0168829	-0.0174963	-0.0181553	-0.0186953	-0.0193954	-0.0198864	-0.0208817	-0.0213016	-0.0220836	-0.0225369	-0.0231992	-0.0235948	-0.024285	-0.0246223	-0.025123	-0.0256282	-0.0260055	-0.0265387
-0.7	-0.00018617	-0.000249738	-0.000391735	-0.000868014	-0.00143948	-0.00262149	-0.00342996	-0.0046136	-0.00523652	-0.00608943	-0.00693398	-0.00766148	-0.00844418	-0.00899272	-0.010314	-0.0107178	-0.0114616	-0.0126707	-0.013134	-0.0140323	-0.014796	-0.0159789	-0.016643	-0.0172457	-0.0178975	-0.0184293	-0.0191189	-0.0196029	-0.0205839	-0.0209974	-0.0217697	-0.0222161	-0.0228693	-0.0232597	-0.0239394	-0.0242728	-0.024768	-0.0252637	-0.0256358	-0.0261626
-0.69	-0.000183285	-0.000243953	-0.000386373	-0.000854412	-0.00141816	-0.00258501	-0.00338029	-0.00454608	-0.00515872	-0.00600002	-0.0068336	-0.00754928	-0.00832195	-0.00886158	-0.0101635	-0.0105639	-0.0112928	-0.0124887	-0.012945	-0.0138296	-0.0145831	-0.0157495	-0.0164047	-0.0169976	-0.0176392	-0.0181639	-0.0188438	-0.0193221	-0.0202872	-0.0206963	-0.0214559	-0.0218956	-0.0225408	-0.0229253	-0.0235956	-0.0239246	-0.0244117	-0.0249022	-0.0252665	-0.0257888
-0.68	-0.000180182	-0.000240857	-0.000380471	-0.000840239	-0.00139734	-0.00254778	-0.00333022	-0.00447868	-0.00508396	-0.00591174	-0.00673156	-0.00743788	-0.00819873	-0.00872941	-0.0100121	-0.0104063	-0.0111262	-0.0123053	-0.0127549	-0.0136263	-0.0143676	-0.015517	-0.0161647	-0.0167472	-0.0173807	-0.0178968	-0.018568	-0.0190393	-0.0199903	-0.0203941	-0.0211425	-0.0215754	-0.0222112	-0.0225897	-0.0232509	-0.0235738	-0.0240545	-0.0245388	-0.0248964	-0.0254115
-0.67	-0.00017763	-0.0002362	-0.00037435	-0.000825612	-0.00137874	-0.00250935	-0.00328004	-0.00441225	-0.00500854	-0.00582329	-0.00662998	-0.00732788	-0.00807509	-0.00859952	-0.00986308	-0.0102547	-0.0109601	-0.0121208	-0.0125663	-0.0134254	-0.014152	-0.0152869	-0.0159239	-0.0164973	-0.0171223	-0.0176306	-0.0182921	-0.0187577	-0.0196937	-0.0200919	-0.02083	-0.0212568	-0.0218827	-0.0222558	-0.0229084	-0.0232263	-0.0236986	-0.0241766	-0.0245292	-0.0250358
-0.66	-0.000175098	-0.000232344	-0.000368266	-0.000813249	-0.00135745	-0.00247067	-0.00322901	-0.00434421	-0.00493193	-0.00573322	-0.00652911	-0.00721619	-0.00795197	-0.00846838	-0.00971285	-0.0100982	-0.0107927	-0.011936	-0.0123785	-0.0132226	-0.0139372	-0.0150545	-0.0156835	-0.0162482	-0.0168645	-0.0173642	-0.0180163	-0.0184753	-0.0193963	-0.0197901	-0.0205157	-0.0209371	-0.0215527	-0.0219212	-0.0225639	-0.0228767	-0.0233416	-0.0238125	-0.0241611	-0.0246587
-0.65	-0.000171893	-0.000228813	-0.000362419	-0.000800448	-0.00133645	-0.00243256	-0.00317818	-0.00427657	-0.00485617	-0.00564588	-0.00642796	-0.00710417	-0.00782895	-0.00833933	-0.00956308	-0.00994296	-0.0106287	-0.011754	-0.0121909	-0.0130212	-0.0137247	-0.0148247	-0.0154425	-0.0159993	-0.0166061	-0.0170998	-0.0177423	-0.0181939	-0.0191004	-0.0194886	-0.0202028	-0.0206178	-0.0212243	-0.0215872	-0.0222212	-0.0225282	-0.0229867	-0.0234501	-0.0237923	-0.0242828
-0.64	-0.000169124	-0.000224843	-0.000356438	-0.000787033	-0.00131649	-0.00239209	-0.00312851	-0.00420838	-0.00478104	-0.00555736	-0.00632629	-0.00699213	-0.00770526	-0.00820722	-0.00941329	-0.00978599	-0.0104617	-0.0115697	-0.0119996	-0.0128187	-0.0135107	-0.0145941	-0.0152022	-0.0157496	-0.0163482	-0.0168348	-0.0174671	-0.0179101	-0.0188033	-0.0191854	-0.0198891	-0.020298	-0.0208948	-0.0212523	-0.0218761	-0.0221779	-0.0226306	-0.0230875	-0.0234236	-0.0239078
-0.63	-0.000166482	-0.00022156	-0.000350655	-0.000774567	-0.00129473	-0.00235416	-0.00307754	-0.00414117	-0.00470488	-0.00546813	-0.00622468	-0.00688111	-0.00758261	-0.00807859	-0.00926522	-0.00963093	-0.010296	-0.0113868	-0.0118103	-0.0126163	-0.0132966	-0.0143639	-0.0149624	-0.0155013	-0.0160899	-0.0165696	-0.0171921	-0.0176265	-0.0185074	-0.0188834	-0.0195774	-0.019979	-0.0205672	-0.0209181	-0.0215338	-0.0218293	-0.0222769	-0.0227245	-0.0230575	-0.0235313
-0.62	-0.000163797	-0.000217098	-0.000345111	-0.000761433	-0.00127352	-0.00231624	-0.00302757	-0.00407399	-0.00462884	-0.00537941	-0.00612413	-0.00676853	-0.00746083	-0.00794804	-0.0091151	-0.00947448	-0.0101293	-0.0112041	-0.011621	-0.0124141	-0.0130828	-0.0141326	-0.0147219	-0.0152518	-0.0158305	-0.0163033	-0.0169158	-0.0173429	-0.0182111	-0.0185802	-0.0192633	-0.0196584	-0.0202379	-0.0205833	-0.0211885	-0.0214802	-0.0219204	-0.0223617	-0.0226876	-0.0231551
-0.61	-0.000160801	-0.000213441	-0.000339253	-0.000749394	-0.00125247	-0.00227629	-0.00297742	-0.00400751	-0.00455264	-0.00529135	-0.00602347	-0.00665701	-0.007338	-0.00781866	-0.00896523	-0.00932016	-0.00996286	-0.0110212	-0.0114318	-0.0122124	-0.012869	-0.0139027	-0.0144819	-0.015003	-0.0155741	-0.0160386	-0.0166418	-0.0170611	-0.0179156	-0.0182799	-0.0189512	-0.0193396	-0.0199103	-0.0202494	-0.0208444	-0.0211322	-0.0215663	-0.0219986	-0.0223205	-0.0227803
-0.6	-0.000157967	-0.000209323	-0.000333689	-0.000735977	-0.00123123	-0.0022386	-0.00292725	-0.0039382	-0.00447777	-0.00520218	-0.00592317	-0.00654592	-0.00721486	-0.0076875	-0.00881446	-0.00916496	-0.00979603	-0.0108374	-0.0112413	-0.0120091	-0.0126554	-0.013672	-0.0142417	-0.0147548	-0.015317	-0.0157729	-0.0163651	-0.016778	-0.0176195	-0.0179776	-0.0186378	-0.019019	-0.0195823	-0.0199144	-0.0204988	-0.020783	-0.0212093	-0.0216356	-0.0219507	-0.0224043
-0.59	-0.000154942	-0.000205159	-0.000327852	-0.000723031	-0.00120999	-0.00219981	-0.00287806	-0.00387064	-0.00440271	-0.0051143	-0.00582259	-0.00643447	-0.0070932	-0.00755803	-0.00866477	-0.00901207	-0.00963093	-0.0106542	-0.011052	-0.0118076	-0.012441	-0.0134411	-0.0140029	-0.0145068	-0.0150601	-0.0155093	-0.0160912	-0.0164968	-0.0173241	-0.0176768	-0.0183254	-0.0186996	-0.019253	-0.0195812	-0.0201555	-0.0204346	-0.0208534	-0.0212739	-0.0215833	-0.0220287
-0.58	-0.000152251	-0.00020147	-0.000321577	-0.00071048	-0.00118821	-0.00216256	-0.00282681	-0.00380357	-0.004328	-0.00502596	-0.00572146	-0.00632239	-0.00697057	-0.00742817	-0.00851591	-0.00885576	-0.00946599	-0.0104704	-0.0108634	-0.0116049	-0.0122274	-0.0132093	-0.0137632	-0.0142577	-0.0148013	-0.015243	-0.0158154	-0.0162151	-0.0170283	-0.0173743	-0.0180113	-0.0183806	-0.018924	-0.0192466	-0.0198113	-0.0200854	-0.0204978	-0.02091	-0.0212136	-0.0216526
-0.57	-0.000149328	-0.000197951	-0.000316326	-0.000696755	-0.00116776	-0.00212429	-0.00277787	-0.00373672	-0.00425147	-0.00493667	-0.00562146	-0.0062114	-0.00684794	-0.00729776	-0.00836731	-0.00870164	-0.0092999	-0.0102865	-0.0106737	-0.0114025	-0.0120143	-0.0129787	-0.0135242	-0.0140095	-0.0145444	-0.0149786	-0.0155402	-0.015934	-0.0167327	-0.0170724	-0.0177001	-0.0180619	-0.018596	-0.0189139	-0.0194686	-0.0197381	-0.0201443	-0.0205476	-0.0208458	-0.0212778
-0.56	-0.000146784	-0.000195349	-0.000310413	-0.000684333	-0.0011461	-0.00208577	-0.00272861	-0.00366999	-0.00417588	-0.00484906	-0.00552075	-0.00609948	-0.0067259	-0.0071682	-0.00821832	-0.00854641	-0.00913526	-0.0101037	-0.0104834	-0.0111994	-0.0118022	-0.0127481	-0.0132841	-0.0137607	-0.0142866	-0.0147125	-0.0152647	-0.0156509	-0.016436	-0.0167703	-0.0173865	-0.0177431	-0.0182673	-0.0185788	-0.0191242	-0.0193886	-0.0197875	-0.0201836	-0.0204781	-0.0209018
-0.55	-0.000143911	-0.000191874	-0.000304853	-0.000671995	-0.00112458	-0.00204806	-0.00267861	-0.00360319	-0.00410012	-0.00476144	-0.00542013	-0.00598895	-0.00660302	-0.00703786	-0.0080694	-0.00839244	-0.00896887	-0.00992165	-0.010294	-0.0109974	-0.011589	-0.0125182	-0.0130438	-0.013514	-0.0140302	-0.014448	-0.0149904	-0.0153679	-0.016141	-0.0164689	-0.0170743	-0.0174239	-0.0179389	-0.0182449	-0.0187819	-0.0190418	-0.0194317	-0.0198216	-0.0201105	-0.020527
-0.54	-0.000141142	-0.000187692	-0.000298919	-0.000659207	-0.00110379	-0.00200934	-0.00262881	-0.00353601	-0.0040231	-0.00467314	-0.00531986	-0.00587779	-0.00648078	-0.00690726	-0.00792033	-0.00823734	-0.00880555	-0.00973868	-0.0101056	-0.010795	-0.0113747	-0.0122885	-0.0128041	-0.0132657	-0.0137713	-0.0141836	-0.0147157	-0.0150853	-0.0158442	-0.0161672	-0.0167605	-0.0171047	-0.0176095	-0.0179112	-0.0184381	-0.0186919	-0.0190756	-0.0194583	-0.0197425	-0.020151
-0.53	-0.000138368	-0.000183527	-0.000293427	-0.000646119	-0.00108232	-0.00197186	-0.00257847	-0.00346969	-0.0039487	-0.00458486	-0.00522063	-0.00576709	-0.00635897	-0.00677824	-0.00777162	-0.00808339	-0.00863967	-0.00955545	-0.00991545	-0.0105935	-0.0111612	-0.0120581	-0.0125645	-0.0130171	-0.0135144	-0.0139196	-0.0144412	-0.0148043	-0.0155481	-0.015866	-0.0164481	-0.0167868	-0.017282	-0.0175769	-0.0180942	-0.0183447	-0.0187215	-0.0190956	-0.0193755	-0.0197756
-0.52	-0.000135629	-0.000179298	-0.000287287	-0.000633828	-0.00106076	-0.00193319	-0.0025287	-0.00340287	-0.00387363	-0.00449698	-0.00511933	-0.00565581	-0.0062366	-0.0066488	-0.00762226	-0.00792834	-0.00847462	-0.00937342	-0.0097253	-0.0103908	-0.0109483	-0.0118274	-0.0123251	-0.0127687	-0.0132563	-0.0136534	-0.0141654	-0.014522	-0.0152514	-0.0155646	-0.0161348	-0.0164682	-0.0169539	-0.0172429	-0.0177503	-0.0179957	-0.0183638	-0.0187322	-0.0190064	-0.0194002
-0.51	-0.00013292	-0.000175759	-0.000281268	-0.000621308	-0.00104043	-0.00189468	-0.00248045	-0.00333661	-0.00379759	-0.00440897	-0.00501908	-0.0055454	-0.00611358	-0.00651819	-0.00747339	-0.00777405	-0.00831122	-0.00919243	-0.00953759	-0.0101889	-0.0107356	-0.0115977	-0.0120857	-0.0125216	-0.0130001	-0.0133872	-0.0138919	-0.0142408	-0.0149567	-0.015264	-0.0158227	-0.0161492	-0.016626	-0.0169104	-0.0174085	-0.0176481	-0.0180105	-0.0183706	-0.0186392	-0.0190253
-0.5	-0.000129888	-0.000171569	-0.000275368	-0.000607744	-0.00101845	-0.00185806	-0.00243104	-0.00326938	-0.00372269	-0.00432041	-0.00491988	-0.0054341	-0.00599127	-0.00638801	-0.00732442	-0.00761859	-0.00814578	-0.00900848	-0.0093476	-0.00998669	-0.0105226	-0.0113674	-0.0118458	-0.0122739	-0.0127424	-0.0131211	-0.0136167	-0.0139589	-0.0146604	-0.014963	-0.0155093	-0.0158294	-0.0162968	-0.0165762	-0.0170637	-0.0172998	-0.0176554	-0.018007	-0.0182717	-0.0186494
-0.49	-0.000127082	-0.000167445	-0.000269885	-0.000595122	-0.000997875	-0.00181908	-0.00238064	-0.0032027	-0.00364691	-0.00423273	-0.00481929	-0.00532424	-0.00586932	-0.00625933	-0.00717594	-0.00746435	-0.00798104	-0.00882627	-0.0091595	-0.00978591	-0.0103105	-0.0111386	-0.0116075	-0.0120269	-0.0124862	-0.0128575	-0.0133424	-0.013678	-0.0143667	-0.014662	-0.0151982	-0.0155109	-0.0159695	-0.0162432	-0.0167209	-0.0169524	-0.0173007	-0.017646	-0.0179043	-0.0182749
-0.48	-0.000124323	-0.000164175	-0.000263866	-0.00058305	-0.000977147	-0.00178179	-0.00233077	-0.00313606	-0.00357101	-0.0041449	-0.0047186	-0.00521399	-0.00574766	-0.00612984	-0.00702715	-0.0073101	-0.00781539	-0.00864323	-0.00896928	-0.00958385	-0.0100977	-0.0109091	-0.0113683	-0.0117789	-0.0122283	-0.0125927	-0.0130687	-0.0133965	-0.0140706	-0.0143604	-0.0148854	-0.0151918	-0.0156398	-0.0159081	-0.0163771	-0.0166036	-0.0169446	-0.0172827	-0.0175361	-0.0178989
-0.47	-0.000121497	-0.000160329	-0.000257846	-0.000570071	-0.00095643	-0.00174399	-0.00228178	-0.00307011	-0.00349583	-0.00405743	-0.0046181	-0.0051034	-0.00562609	-0.00600094	-0.00687842	-0.00715726	-0.00765095	-0.00846118	-0.00878076	-0.00938256	-0.00988541	-0.0106801	-0.011131	-0.0115321	-0.0119721	-0.0123265	-0.0127955	-0.0131158	-0.0137756	-0.0140595	-0.0145738	-0.0148739	-0.0153133	-0.0155755	-0.0160346	-0.0162565	-0.0165889	-0.016922	-0.0171703	-0.0175257
-0.46	-0.00011893	-0.000156558	-0.000252237	-0.000557036	-0.000935159	-0.00170576	-0.00223167	-0.00300377	-0.00342075	-0.0039674	-0.00451778	-0.00499275	-0.00550433	-0.00587077	-0.00673012	-0.00700254	-0.00748584	-0.00827815	-0.00859107	-0.00918037	-0.00967305	-0.0104508	-0.0108923	-0.0112831	-0.0117148	-0.0120632	-0.0125204	-0.0128343	-0.0134798	-0.0137576	-0.0142611	-0.014555	-0.014985	-0.0152415	-0.0156908	-0.0159081	-0.016233	-0.0165594	-0.0168017	-0.0171506
-0.45	-0.000116071	-0.000153286	-0.000245848	-0.00054423	-0.000913542	-0.00166774	-0.0021825	-0.00293758	-0.00334509	-0.00388087	-0.00441765	-0.00488223	-0.00538272	-0.00574251	-0.00658229	-0.00684839	-0.0073211	-0.00809563	-0.00840237	-0.00897869	-0.00946035	-0.0102216	-0.0106536	-0.011036	-0.0114583	-0.0117988	-0.0122467	-0.0125547	-0.013185	-0.0134569	-0.0139492	-0.0142367	-0.0146581	-0.0149091	-0.015349	-0.0155606	-0.0158795	-0.0161983	-0.0164349	-0.0167764
-0.44	-0.000113421	-0.000149503	-0.000240695	-0.000531599	-0.000893044	-0.00162914	-0.00213264	-0.00287112	-0.0032693	-0.00379323	-0.00431785	-0.004772	-0.00526125	-0.0056125	-0.00643308	-0.00669444	-0.00715509	-0.00791356	-0.00821366	-0.00877659	-0.00924762	-0.00999182	-0.0104139	-0.0107884	-0.0112013	-0.0115351	-0.011972	-0.0122725	-0.0128895	-0.0131556	-0.0136376	-0.013918	-0.0143296	-0.0145751	-0.0150059	-0.0152126	-0.0155241	-0.0158358	-0.0160673	-0.0164008
-0.43	-0.000110819	-0.000146137	-0.000234811	-0.000519577	-0.000871738	-0.00159076	-0.00208419	-0.00280527	-0.00319448	-0.00370657	-0.00421796	-0.00466127	-0.00513982	-0.00548371	-0.00628565	-0.00654006	-0.0069905	-0.00773174	-0.00802531	-0.00857542	-0.00903578	-0.00976305	-0.0101756	-0.0105421	-0.010945	-0.0112713	-0.0116994	-0.0119918	-0.0125952	-0.0128544	-0.0133262	-0.0136004	-0.0140021	-0.0142425	-0.0146634	-0.014865	-0.0151698	-0.0154742	-0.0157008	-0.0160267
-0.42	-0.000108019	-0.000142212	-0.000229198	-0.000506623	-0.000850476	-0.00155281	-0.00203261	-0.00273846	-0.00311939	-0.00361848	-0.00411818	-0.00455129	-0.00501864	-0.00535395	-0.00613746	-0.006386	-0.00682734	-0.0075496	-0.0078358	-0.00837442	-0.00882322	-0.00953404	-0.00993624	-0.0102939	-0.0106878	-0.0110067	-0.0114257	-0.0117115	-0.0123	-0.0125538	-0.013014	-0.0132822	-0.0136742	-0.0139089	-0.0143194	-0.0145167	-0.0148142	-0.0151125	-0.0153337	-0.0156519
-0.41	-0.000105243	-0.000138595	-0.000223652	-0.000494183	-0.000830207	-0.00151542	-0.00198329	-0.00267223	-0.00304413	-0.00353127	-0.00401884	-0.00444123	-0.00489795	-0.00522514	-0.00598984	-0.00623263	-0.00666326	-0.00736852	-0.00764744	-0.00817338	-0.0086121	-0.00930521	-0.00969813	-0.0100472	-0.0104313	-0.0107435	-0.0111523	-0.0114314	-0.012006	-0.0122537	-0.0127024	-0.0129639	-0.013347	-0.0135763	-0.0139778	-0.0141704	-0.0144608	-0.0147517	-0.0149674	-0.015278
-0.4	-0.000102621	-0.000135558	-0.000218027	-0.000481759	-0.000809078	-0.00147779	-0.00193384	-0.00260619	-0.00296901	-0.00344397	-0.00391919	-0.00433067	-0.00477714	-0.00509585	-0.00584084	-0.0060789	-0.00649779	-0.00718623	-0.00745938	-0.007972	-0.0083998	-0.00907554	-0.00945935	-0.00979994	-0.0101745	-0.0104789	-0.0108773	-0.0111505	-0.0117111	-0.0119525	-0.0123898	-0.0126453	-0.0130195	-0.0132424	-0.0136349	-0.0138236	-0.0141063	-0.014389	-0.0145993	-0.0149027
-0.39	-0.000100168	-0.000131965	-0.000212273	-0.00046934	-0.000788112	-0.00144037	-0.00188465	-0.00254001	-0.00289377	-0.00335654	-0.0038207	-0.00422196	-0.00465586	-0.00496687	-0.0056935	-0.00592572	-0.00633349	-0.00700547	-0.00727171	-0.00777142	-0.0081883	-0.0088474	-0.00922176	-0.00955345	-0.00991882	-0.0102153	-0.0106046	-0.0108706	-0.0114177	-0.0116529	-0.0120792	-0.0123284	-0.012693	-0.0129101	-0.0132935	-0.0134765	-0.0137531	-0.0140287	-0.0142336	-0.0145302
-0.38	-9.7419e-05	-0.000128398	-0.000206542	-0.000456341	-0.000767502	-0.00140206	-0.0018347	-0.00247415	-0.00281851	-0.00326956	-0.00372082	-0.00411247	-0.00453452	-0.0048375	-0.00554541	-0.00577146	-0.00616954	-0.00682409	-0.00708294	-0.00756941	-0.00797669	-0.00861807	-0.00898238	-0.00930685	-0.00966268	-0.00995168	-0.0103304	-0.01059	-0.0111223	-0.0113517	-0.011767	-0.01201	-0.012365	-0.0125771	-0.0129503	-0.0131283	-0.0133983	-0.0136677	-0.0138661	-0.0141551
-0.37	-9.47e-05	-0.000125335	-0.000200825	-0.000444185	-0.000746824	-0.00136461	-0.00178526	-0.00240857	-0.00274324	-0.0031822	-0.00362208	-0.00400333	-0.00441408	-0.00470876	-0.00539827	-0.00561896	-0.00600547	-0.00664337	-0.00689532	-0.00736924	-0.00776468	-0.00839	-0.0087456	-0.00906088	-0.00940691	-0.00968888	-0.0100573	-0.0103095	-0.0108283	-0.0110519	-0.0114565	-0.0116927	-0.0120383	-0.0122452	-0.0126084	-0.012782	-0.0130443	-0.0133075	-0.0135009	-0.0137822
-0.36	-9.20676e-05	-0.00012154	-0.00019508	-0.00043143	-0.000725547	-0.00132705	-0.00173567	-0.00234242	-0.00266724	-0.00309542	-0.00352268	-0.00389062	-0.00429315	-0.00458067	-0.00525094	-0.00546557	-0.00584202	-0.00646219	-0.00670681	-0.00716822	-0.00755238	-0.00816123	-0.00850737	-0.00881367	-0.00915123	-0.0094252	-0.00978412	-0.0100293	-0.0105341	-0.0107512	-0.011145	-0.0113751	-0.0117108	-0.0119122	-0.0122658	-0.0124344	-0.0126902	-0.0129453	-0.0131338	-0.0134079
-0.35	-8.94582e-05	-0.000117898	-0.000189532	-0.000419361	-0.000704268	-0.00128956	-0.00168666	-0.00227632	-0.00259224	-0.0030084	-0.00342364	-0.00378141	-0.00417191	-0.00445251	-0.00510303	-0.00531302	-0.0056778	-0.00628167	-0.00651945	-0.00696863	-0.00734165	-0.00793286	-0.00827017	-0.00856783	-0.00889636	-0.00916188	-0.00951151	-0.00974927	-0.0102407	-0.0104517	-0.0108345	-0.0110585	-0.0113851	-0.0115802	-0.0119244	-0.0120888	-0.0123372	-0.0125853	-0.0127684	-0.013035
-0.34	-8.68281e-05	-0.000114605	-0.000183875	-0.000406485	-0.000683801	-0.00125254	-0.00163765	-0.00221021	-0.00251726	-0.00292167	-0.0033248	-0.00367159	-0.00405125	-0.00432293	-0.0049552	-0.00515988	-0.00551329	-0.00610048	-0.00633138	-0.00676771	-0.00713029	-0.00770426	-0.00803243	-0.00832129	-0.00864008	-0.00889795	-0.00923821	-0.00946903	-0.00994611	-0.0101515	-0.0105234	-0.0107404	-0.0110576	-0.0112477	-0.0115821	-0.0117413	-0.0119828	-0.0122238	-0.0124017	-0.0126602
-0.33	-8.41967e-05	-0.000111078	-0.000178391	-0.000393689	-0.000663937	-0.00121567	-0.00158859	-0.00214429	-0.00244251	-0.0028355	-0.00322592	-0.00356262	-0.00392959	-0.00419507	-0.00480818	-0.0050073	-0.00534979	-0.00592016	-0.00614403	-0.00656791	-0.00692015	-0.00747676	-0.00779598	-0.00807592	-0.00838506	-0.00863538	-0.00896566	-0.00918998	-0.00965274	-0.00985215	-0.0102129	-0.0104236	-0.0107316	-0.010916	-0.0112408	-0.0113957	-0.0116303	-0.0118637	-0.0120366	-0.0122876
-0.32	-8.15712e-05	-0.000107583	-0.000172678	-0.000382139	-0.00064358	-0.0011777	-0.00153983	-0.00207801	-0.00236771	-0.00274876	-0.00312729	-0.00345321	-0.00380906	-0.00406627	-0.00466071	-0.00485394	-0.00518637	-0.00573933	-0.00595637	-0.00636681	-0.00670795	-0.00724835	-0.00755739	-0.00782893	-0.00812896	-0.00837244	-0.00869276	-0.00890963	-0.00935848	-0.00955179	-0.00990158	-0.0101066	-0.0104052	-0.0105841	-0.0108983	-0.0110487	-0.0112771	-0.0115023	-0.0116696	-0.0119136
-0.31	-7.88376e-05	-0.000104352	-0.000167279	-0.000369695	-0.000622238	-0.00113994	-0.0014915	-0.00201235	-0.00229349	-0.00266159	-0.0030287	-0.00334408	-0.00368912	-0.00393618	-0.00451399	-0.00470098	-0.00502328	-0.00555898	-0.00576904	-0.0061673	-0.00649736	-0.00702086	-0.00731999	-0.0075839	-0.00787462	-0.00810961	-0.00841976	-0.0086303	-0.00906524	-0.00925263	-0.00959155	-0.00978973	-0.0100791	-0.0102528	-0.0105555	-0.0107025	-0.0109242	-0.011142	-0.0113049	-0.0115406
-0.3	-7.61629e-05	-0.000100856	-0.000161776	-0.000357003	-0.000601699	-0.00110249	-0.0014433	-0.00194639	-0.00221918	-0.00257412	-0.00292971	-0.00323509	-0.0035684	-0.00380798	-0.00436639	-0.00454755	-0.00486007	-0.00537824	-0.00558127	-0.00596672	-0.00628616	-0.00679244	-0.00708281	-0.00733764	-0.00761925	-0.00784617	-0.00814682	-0.00835026	-0.0087712	-0.00895299	-0.00928056	-0.00947236	-0.00975217	-0.0099204	-0.0102142	-0.0103562	-0.0105696	-0.010781	-0.0109385	-0.0111666
-0.29	-7.36318e-05	-9.72827e-05	-0.000156105	-0.000344958	-0.000581715	-0.00106435	-0.00139488	-0.0018806	-0.00214497	-0.00248789	-0.00283128	-0.00312573	-0.00344924	-0.00368067	-0.00421971	-0.00439504	-0.00469715	-0.0051984	-0.00539465	-0.0057672	-0.00607645	-0.00656518	-0.00684627	-0.00709211	-0.00736429	-0.0075836	-0.00787425	-0.00807178	-0.0084784	-0.00865429	-0.00897054	-0.00915626	-0.00942672	-0.00958963	-0.00987352	-0.0100103	-0.0102167	-0.0104213	-0.010573	-0.010794
-0.28	-7.10122e-05	-9.37165e-05	-0.000150528	-0.00033249	-0.000560663	-0.0010269	-0.00134564	-0.0018151	-0.00207079	-0.00240147	-0.00273241	-0.00301726	-0.00332944	-0.00355217	-0.00407317	-0.00424185	-0.00453318	-0.00501706	-0.00520704	-0.00556681	-0.00586527	-0.00633759	-0.00660857	-0.00684578	-0.00710847	-0.00732047	-0.00760094	-0.00779222	-0.00818442	-0.00835428	-0.00865968	-0.00883871	-0.00909981	-0.0092574	-0.00953089	-0.00966386	-0.00986306	-0.0100601	-0.010207	-0.0104204
-0.27	-6.84585e-05	-9.05631e-05	-0.000145272	-0.000320281	-0.00054051	-0.000990344	-0.00129678	-0.00174951	-0.00199639	-0.0023152	-0.00263411	-0.00290823	-0.00320955	-0.00342456	-0.00392486	-0.00408918	-0.00437048	-0.00483661	-0.00502015	-0.00536703	-0.00565456	-0.00611057	-0.00637252	-0.00660058	-0.00685432	-0.00705863	-0.00732837	-0.00751387	-0.00789174	-0.00805483	-0.00834994	-0.00852242	-0.00877442	-0.00892601	-0.00919019	-0.00931858	-0.00951024	-0.00970071	-0.00984164	-0.0100482
-0.26	-6.58688e-05	-8.70837e-05	-0.000139714	-0.000308047	-0.000519945	-0.000952875	-0.00124771	-0.00168416	-0.00192167	-0.00222906	-0.00253555	-0.00279984	-0.00308926	-0.00329667	-0.00377794	-0.00393547	-0.00420789	-0.00465638	-0.00483197	-0.00516704	-0.00544373	-0.00588214	-0.00613456	-0.00635487	-0.00659884	-0.00679558	-0.00705552	-0.00723406	-0.00759754	-0.00775511	-0.00803919	-0.00820555	-0.0084482	-0.00859421	-0.00884879	-0.00897189	-0.00915592	-0.00933974	-0.00947517	-0.00967439
-0.25	-6.33193e-05	-8.34032e-05	-0.000134032	-0.000295804	-0.000500042	-0.000915981	-0.00119912	-0.00161859	-0.00184725	-0.00214233	-0.00243715	-0.00269139	-0.00296957	-0.00316886	-0.0036322	-0.00378319	-0.00404484	-0.00447637	-0.00464551	-0.0049674	-0.00523392	-0.00565575	-0.00589778	-0.00610968	-0.00634411	-0.00653361	-0.00678352	-0.00695533	-0.00730462	-0.00745636	-0.00772957	-0.00788936	-0.00812245	-0.00826299	-0.00850807	-0.00862662	-0.00880339	-0.00898043	-0.00911062	-0.00930194
-0.24	-6.06971e-05	-7.99528e-05	-0.000128709	-0.000283668	-0.000479456	-0.000879056	-0.00115074	-0.00155289	-0.00177233	-0.00205566	-0.00233861	-0.0025828	-0.00285003	-0.00304099	-0.00348565	-0.00363164	-0.00388025	-0.00429665	-0.00445809	-0.00476758	-0.00502346	-0.00542804	-0.00566065	-0.00586399	-0.00608899	-0.00627136	-0.00651105	-0.00667573	-0.00701074	-0.0071568	-0.00741913	-0.00757237	-0.00779571	-0.00793106	-0.00816564	-0.00828043	-0.00844971	-0.00861999	-0.00874492	-0.00892846
-0.23	-5.8049e-05	-7.64707e-05	-0.000123385	-0.000271758	-0.000459136	-0.000842301	-0.00110256	-0.00148746	-0.00169841	-0.00196937	-0.00224075	-0.00247431	-0.0027304	-0.00291351	-0.00333943	-0.00347947	-0.00371766	-0.00411678	-0.00427198	-0.00456833	-0.00481335	-0.00520122	-0.00542416	-0.00561912	-0.00583443	-0.0060099	-0.0062389	-0.00639716	-0.00671832	-0.0068579	-0.00710935	-0.00725645	-0.0074707	-0.00760023	-0.00782505	-0.00793512	-0.00809742	-0.00826092	-0.00838046	-0.0085564
-0.22	-5.56162e-05	-7.31668e-05	-0.00011788	-0.000259599	-0.000438623	-0.000805164	-0.00105418	-0.00142223	-0.00162366	-0.00188304	-0.00214245	-0.00236574	-0.00261082	-0.00278533	-0.00319335	-0.0033269	-0.00355486	-0.00393454	-0.00408545	-0.0043684	-0.00460241	-0.00497398	-0.00518673	-0.00537335	-0.00557938	-0.00574676	-0.00596637	-0.0061176	-0.0064249	-0.00655831	-0.00679862	-0.00693937	-0.00714441	-0.00726836	-0.00748369	-0.00758876	-0.00774467	-0.00790014	-0.00801421	-0.00818291
-0.21	-5.30701e-05	-6.98423e-05	-0.000112383	-0.000247716	-0.000418275	-0.000768436	-0.00100587	-0.00135699	-0.00154974	-0.00179686	-0.00204437	-0.00225758	-0.00249142	-0.00265779	-0.00304756	-0.0031749	-0.00339281	-0.0037548	-0.00389884	-0.00416915	-0.00439288	-0.00474716	-0.00495035	-0.00512862	-0.00532553	-0.00548508	-0.00569454	-0.00583862	-0.00613243	-0.00625996	-0.0064894	-0.0066239	-0.00681926	-0.00693768	-0.00714291	-0.00724339	-0.00739208	-0.00754086	-0.00764958	-0.00781081
-0.2	-5.04741e-05	-6.63458e-05	-0.000106904	-0.000235679	-0.000398217	-0.000731379	-0.000957208	-0.0012916	-0.00147548	-0.00171074	-0.00194613	-0.00214878	-0.00237162	-0.00253107	-0.00290152	-0.00302289	-0.00323031	-0.00357533	-0.00371212	-0.00396869	-0.00418231	-0.00451985	-0.00471393	-0.00488347	-0.00507069	-0.00522281	-0.00542206	-0.00555923	-0.00583924	-0.00596071	-0.0061792	-0.00630721	-0.00649367	-0.00660599	-0.00680143	-0.00689765	-0.00703857	-0.00718035	-0.00728393	-0.00743711
-0.19	-4.78996e-05	-6.32859e-05	-0.000101468	-0.000223539	-0.000377816	-0.000694637	-0.00090917	-0.00122671	-0.00140122	-0.0016251	-0.00184839	-0.0020409	-0.00225248	-0.00240398	-0.00275627	-0.00287159	-0.00306819	-0.00339656	-0.0035263	-0.00377007	-0.00397037	-0.00429374	-0.00447775	-0.00463903	-0.00481718	-0.00496149	-0.00515118	-0.00528114	-0.00554736	-0.00566255	-0.00587011	-0.0059919	-0.00616913	-0.00627549	-0.00646166	-0.00655282	-0.00668681	-0.00682163	-0.00691982	-0.00706528
-0.18	-4.53177e-05	-5.98464e-05	-9.59798e-05	-0.000211559	-0.00035775	-0.000657895	-0.000860709	-0.00116127	-0.0013267	-0.00153909	-0.00175003	-0.00193303	-0.00213354	-0.00227647	-0.00260984	-0.00271949	-0.00290602	-0.00321706	-0.00333986	-0.00357092	-0.0037604	-0.00406648	-0.00424102	-0.00439365	-0.00456264	-0.00469944	-0.00487876	-0.00500172	-0.00525427	-0.00536371	-0.00555973	-0.00567523	-0.0058434	-0.00594371	-0.00612037	-0.00620672	-0.00633355	-0.00646129	-0.00655448	-0.00669217
-0.17	-4.27752e-05	-5.62855e-05	-9.06189e-05	-0.000199729	-0.000337407	-0.000620538	-0.000812567	-0.00109638	-0.00125292	-0.00145314	-0.00165259	-0.00182528	-0.00201446	-0.00214946	-0.00246455	-0.00256817	-0.00274389	-0.00303772	-0.00315392	-0.00337233	-0.00355137	-0.00383882	-0.00400503	-0.00414951	-0.00430878	-0.00443808	-0.0046074	-0.0047239	-0.00496242	-0.00506533	-0.00525087	-0.00536	-0.00551875	-0.00561376	-0.00578046	-0.00586187	-0.00598154	-0.00610235	-0.0061902	-0.00632031
-0.16	-4.01057e-05	-5.30169e-05	-8.51198e-05	-0.000187627	-0.000317542	-0.000583218	-0.000764274	-0.0010316	-0.00117845	-0.00136706	-0.00155452	-0.00171679	-0.00189537	-0.00202197	-0.00231839	-0.00241606	-0.0025819	-0.00285834	-0.00296746	-0.00317307	-0.00334154	-0.00361212	-0.00376718	-0.00390319	-0.00405412	-0.00417597	-0.0043353	-0.00444517	-0.00466935	-0.00476626	-0.00494079	-0.00504348	-0.00519288	-0.00528222	-0.00543939	-0.00551616	-0.00562852	-0.00574225	-0.00582479	-0.00594724
-0.15	-3.75024e-05	-4.96682e-05	-7.95908e-05	-0.000175671	-0.000297623	-0.000546429	-0.000716096	-0.000966881	-0.00110439	-0.00128126	-0.00145681	-0.00160899	-0.00177668	-0.00189518	-0.00217302	-0.0022648	-0.00242055	-0.00267902	-0.00278175	-0.00297444	-0.00313226	-0.00338637	-0.00353148	-0.00365898	-0.003799	-0.00391354	-0.00406433	-0.00416721	-0.00437735	-0.0044684	-0.00463209	-0.00472805	-0.00486817	-0.00495192	-0.00509946	-0.00517156	-0.00527684	-0.0053833	-0.00546075	-0.00557574
-0.14	-3.49369e-05	-4.62314e-05	-7.42548e-05	-0.000163881	-0.00027732	-0.000510009	-0.000668117	-0.00090186	-0.00103051	-0.0011951	-0.00135916	-0.00150104	-0.00165744	-0.00176854	-0.00202723	-0.00211301	-0.00225828	-0.00249923	-0.00259565	-0.00277499	-0.00292286	-0.00315994	-0.00329518	-0.00341403	-0.00354479	-0.00365183	-0.00379078	-0.00388736	-0.00408465	-0.00416937	-0.00432216	-0.0044119	-0.00454233	-0.00462099	-0.00475821	-0.00482561	-0.00492401	-0.00502309	-0.00509555	-0.00520263
-0.13	-3.24612e-05	-4.29235e-05	-6.90301e-05	-0.000152233	-0.000257385	-0.000473228	-0.000620084	-0.000837361	-0.000956918	-0.00110958	-0.00126186	-0.00139352	-0.00153867	-0.0016418	-0.00188226	-0.00196194	-0.00209679	-0.00232052	-0.00241034	-0.0025766	-0.00271381	-0.0029339	-0.00305977	-0.00316995	-0.00329135	-0.0033907	-0.00352007	-0.00360966	-0.00379134	-0.00387079	-0.00401354	-0.00409705	-0.00421771	-0.00429077	-0.00441824	-0.00448082	-0.00457209	-0.00466442	-0.00473177	-0.0048311
-0.12	-2.99769e-05	-3.96676e-05	-6.37143e-05	-0.000140365	-0.000237516	-0.000436394	-0.000572109	-0.000772618	-0.000882956	-0.00102386	-0.00116431	-0.00128566	-0.00141979	-0.00151492	-0.00173681	-0.00181048	-0.001935	-0.00214127	-0.00222442	-0.00237768	-0.00250436	-0.00270756	-0.00282375	-0.00292516	-0.00303738	-0.00312929	-0.00324856	-0.00333103	-0.00349907	-0.00357221	-0.00370242	-0.00377963	-0.00389114	-0.0039584	-0.00407764	-0.00413532	-0.00421966	-0.0043051	-0.00436693	-0.00445869
-0.11	-2.74013e-05	-3.64061e-05	-5.83052e-05	-0.000128502	-0.000217615	-0.000399381	-0.000524128	-0.000708078	-0.000809264	-0.000938283	-0.00106694	-0.00117832	-0.00130119	-0.00138835	-0.00159196	-0.00165941	-0.0017733	-0.00196307	-0.0020387	-0.0021795	-0.00229556	-0.00248202	-0.00258834	-0.00268182	-0.0027844	-0.00286848	-0.00297775	-0.00305339	-0.00320765	-0.00327454	-0.00339419	-0.00346493	-0.00356717	-0.00362892	-0.00373669	-0.00378974	-0.0038673	-0.00394539	-0.00400347	-0.00408738
-0.1	-2.48717e-05	-3.30543e-05	-5.29824e-05	-0.000116774	-0.000197747	-0.000362907	-0.000476034	-0.00064326	-0.000735212	-0.000852495	-0.000969499	-0.00107044	-0.00118238	-0.0012618	-0.00144651	-0.00150812	-0.00161188	-0.00178416	-0.00185277	-0.0019809	-0.00208623	-0.00225535	-0.00235236	-0.00243705	-0.00253052	-0.00260701	-0.00270652	-0.00277503	-0.00291501	-0.00297601	-0.00308488	-0.00314924	-0.00324205	-0.00329797	-0.00339629	-0.00344435	-0.00351491	-0.00358589	-0.00363716	-0.00371348
-0.09	-2.24287e-05	-2.9634e-05	-4.77435e-05	-0.000104886	-0.000177909	-0.000326687	-0.000428564	-0.000579151	-0.000661599	-0.000767406	-0.000872601	-0.000963091	-0.00106394	-0.00113546	-0.00130191	-0.00135738	-0.00145094	-0.00160575	-0.00166746	-0.00178301	-0.0018779	-0.00203001	-0.0021173	-0.00219329	-0.00227769	-0.00234648	-0.00243601	-0.00249755	-0.00262371	-0.00267888	-0.0027766	-0.00283465	-0.00291811	-0.00296855	-0.00305694	-0.00310044	-0.00316384	-0.00322762	-0.00327392	-0.00334271
-0.08	-1.99283e-05	-2.62827e-05	-4.23148e-05	-9.31941e-05	-0.000157964	-0.000290215	-0.000380885	-0.000514532	-0.000587777	-0.000681966	-0.000775272	-0.000855746	-0.000945284	-0.00100874	-0.00115667	-0.00120612	-0.00128944	-0.0014268	-0.00148177	-0.0015841	-0.00166875	-0.0018041	-0.00188151	-0.00194898	-0.00202398	-0.00208494	-0.00216463	-0.00221945	-0.00233144	-0.00238056	-0.00246746	-0.00251886	-0.00259323	-0.00263786	-0.00271655	-0.00275513	-0.00281144	-0.00286819	-0.00290943	-0.00297056
-0.07	-1.73878e-05	-2.30366e-05	-3.70556e-05	-8.15344e-05	-0.000138153	-0.000253991	-0.00033333	-0.000450169	-0.000514149	-0.000596461	-0.000678097	-0.000748657	-0.000827045	-0.000882744	-0.0010121	-0.00105551	-0.00112807	-0.00124857	-0.00129658	-0.00138614	-0.00146024	-0.00157891	-0.00164638	-0.00170546	-0.00177114	-0.0018245	-0.00189435	-0.00194229	-0.00204017	-0.00208315	-0.00215908	-0.00220424	-0.00226932	-0.0023085	-0.00237737	-0.00241107	-0.00246044	-0.00251004	-0.00254601	-0.00259954
-0.06	-1.49294e-05	-1.97595e-05	-3.16929e-05	-6.98212e-05	-0.000118317	-0.000217704	-0.000285547	-0.000385225	-0.000440619	-0.000510972	-0.000581036	-0.000641483	-0.000708707	-0.000756315	-0.000867432	-0.000904578	-0.000966394	-0.00106981	-0.001111	-0.00118785	-0.00125114	-0.00135275	-0.0014107	-0.00146139	-0.00151766	-0.00156332	-0.00162316	-0.00166434	-0.00174818	-0.00178506	-0.00185007	-0.00188881	-0.00194469	-0.0019782	-0.00203732	-0.00206621	-0.00210838	-0.0021509	-0.00218182	-0.00222763
-0.05	-1.24837e-05	-1.64482e-05	-2.63775e-05	-5.81197e-05	-9.85874e-05	-0.00018145	-0.000237968	-0.000321101	-0.000367071	-0.000425868	-0.000484228	-0.000534685	-0.000590643	-0.000630022	-0.000722859	-0.00075385	-0.000805612	-0.00089163	-0.000926071	-0.000990074	-0.00104282	-0.00112766	-0.00117596	-0.00121811	-0.00126501	-0.00130314	-0.0013529	-0.00138726	-0.00145726	-0.00148787	-0.00154229	-0.00157448	-0.00162105	-0.00164875	-0.00169825	-0.00172233	-0.00175745	-0.00179273	-0.00181869	-0.00185681
-0.04	-9.9588e-06	-1.31149e-05	-2.10925e-05	-4.64717e-05	-7.87547e-05	-0.000145084	-0.00019019	-0.000256709	-0.000293542	-0.000340298	-0.0003869	-0.000427387	-0.000472134	-0.000503641	-0.000577862	-0.000602708	-0.000644056	-0.000713	-0.000740442	-0.000791612	-0.000833748	-0.000901715	-0.000940176	-0.000974025	-0.00101143	-0.00104194	-0.00108174	-0.00110924	-0.00116522	-0.00118961	-0.0012331	-0.00125896	-0.00129612	-0.00131846	-0.00135786	-0.00137716	-0.00140528	-0.00143348	-0.00145417	-0.00148464
-0.03	-7.4304e-06	-9.85384e-06	-1.58607e-05	-3.47851e-05	-5.90924e-05	-0.000108849	-0.00014267	-0.000192635	-0.00022027	-0.000255501	-0.000290611	-0.000320335	-0.000353931	-0.000377788	-0.000433459	-0.000452042	-0.000483018	-0.000534918	-0.00055546	-0.000593925	-0.000625466	-0.000676366	-0.000705251	-0.000730739	-0.000758725	-0.000781687	-0.000811465	-0.000832149	-0.000874037	-0.000892416	-0.000925035	-0.000944428	-0.000972354	-0.000989063	-0.00101864	-0.00103316	-0.00105416	-0.00107542	-0.00109091	-0.00111376
-0.02	-4.97531e-06	-6.57478e-06	-1.05314e-05	-2.35337e-05	-3.93339e-05	-7.25013e-05	-9.49547e-05	-0.000128293	-0.000146745	-0.000170318	-0.000193724	-0.000213998	-0.000236712	-0.000252917	-0.000288507	-0.000300966	-0.00032158	-0.000355987	-0.000369683	-0.000395342	-0.000416622	-0.000450542	-0.000469784	-0.000486711	-0.00050535	-0.000520609	-0.000540529	-0.000554221	-0.000582242	-0.000594507	-0.000616097	-0.000628926	-0.000647699	-0.000658768	-0.000678466	-0.000688184	-0.000702136	-0.000716337	-0.000726503	-0.00074183
-0.01	-2.49897e-06	-3.24877e-06	-5.25016e-06	-1.21196e-05	-2.1681e-05	-3.61988e-05	-4.76531e-05	-6.43406e-05	-7.36159e-05	-8.55148e-05	-9.7391e-05	-0.000107744	-0.000119334	-0.000127677	-0.000147207	-0.000153884	-0.00016503	-0.000183982	-0.000191601	-0.000206137	-0.000208116	-0.000225205	-0.000234747	-0.00024322	-0.000252577	-0.000260217	-0.0002701	-0.000276985	-0.000290985	-0.000297161	-0.000307908	-0.000314299	-0.000323644	-0.000329275	-0.000339139	-0.000343888	-0.000350911	-0.000358018	-0.000363098	-0.000370696
0	-7.51647e-10	1.59828e-10	8.93049e-10	2.03951e-09	1.84368e-09	-1.04887e-05	2.55847e-09	2.49334e-09	2.8505e-09	2.83857e-09	2.81409e-09	2.68843e-09	2.87875e-09	3.02075e-09	3.17637e-09	3.43341e-09	3.23026e-09	3.65983e-09	3.76792e-09	3.36841e-09	3.38163e-09	3.0841e-09	3.52993e-09	3.90247e-09	-4.04509e-05	-4.19555e-05	-4.40247e-05	-4.55014e-05	-4.86763e-05	-5.02438e-05	-5.28118e-05	-5.46371e-05	-5.71067e-05	-5.86447e-05	-6.14781e-05	-6.30102e-05	-6.51167e-05	-6.73478e-05	-6.89339e-05	-7.14747e-05
0.01	2.50887e-06	3.20093e-06	5.23609e-06	1.0462e-05	1.96599e-05	2.39625e-05	4.61307e-05	6.04688e-05	6.77218e-05	7.60598e-05	8.37112e-05	8.97457e-05	9.58518e-05	9.94638e-05	0.000103342	0.000103999	0.000104627	0.000104985	0.000104998	0.000197905	0.000208205	0.000225051	0.000234812	0.000243257	0.00012604	0.000127408	0.000128535	0.000129571	0.000130742	0.000131267	0.000132111	0.000132398	0.000133376	0.000133491	0.000134227	0.000134556	0.000134516	0.000134861	0.000135224	0.000135259
0.02	4.82413e-06	6.43549e-06	1.04983e-05	2.31974e-05	3.7833e-05	7.2564e-05	9.50833e-05	0.000128459	0.000147082	0.000170296	0.000193523	0.000213663	0.000236113	0.000252404	0.000288865	0.000301743	0.000322198	0.000356581	0.00037089	0.000388457	0.000407711	0.000438786	0.000456635	0.000471826	0.000487667	0.000521253	0.000541379	0.000555281	0.000583042	0.00059529	0.00061708	0.00063011	0.000648465	0.00065988	0.000679615	0.000689323	0.000703233	0.000717468	0.000727906	0.000743294
0.03	7.49928e-06	9.58003e-06	1.57609e-05	3.45208e-05	5.91718e-05	0.000108823	0.000142564	0.000192466	0.000220302	0.000255011	0.000289727	0.000319547	0.000353041	0.000377105	0.000430834	0.000449689	0.000479679	0.000534607	0.000556026	0.00059401	0.000625157	0.000675845	0.000704857	0.000730438	0.000758422	0.000781241	0.00081148	0.000832054	0.000873915	0.00089222	0.000924824	0.000944296	0.000971981	0.000988941	0.00101866	0.00103304	0.00105408	0.0010754	0.00109098	0.0011139
0.04	9.98371e-06	1.28169e-05	2.10289e-05	4.62311e-05	7.89777e-05	0.000145292	0.000190238	0.000256825	0.000293876	0.000340373	0.000386665	0.000426562	0.000471326	0.00050485	0.000577512	0.000603415	0.000644442	0.000713192	0.000741689	0.000792424	0.00083398	0.000901516	0.000940355	0.00097428	0.00101162	0.00104219	0.00108251	0.00110992	0.00116578	0.00119035	0.00123375	0.00125958	0.00129664	0.00131918	0.00135872	0.00137808	0.00140626	0.00143449	0.00145522	0.00148613
0.05	1.24591e-05	1.60283e-05	2.62514e-05	5.78308e-05	9.87141e-05	0.000181601	0.000237696	0.000320934	0.00036727	0.000425408	0.000483214	0.000533636	0.000589945	0.000630973	0.000721766	0.000754164	0.00080533	0.000891379	0.000926841	0.000990082	0.00104211	0.00112669	0.00117506	0.00121741	0.00126421	0.00130239	0.00135268	0.00138704	0.00145662	0.0014874	0.00154175	0.00157407	0.00162013	0.00164854	0.00169784	0.00172191	0.00175716	0.00179229	0.00181858	0.00185678
0.06	1.5004e-05	1.92083e-05	3.15543e-05	6.94226e-05	0.000118446	0.000218194	0.000285435	0.000385169	0.00044083	0.000510619	0.000580164	0.000640529	0.000708181	0.000757224	0.000866401	0.000905149	0.0009667	0.00106984	0.00111249	0.0011885	0.00125076	0.00135231	0.00141042	0.00146136	0.00151733	0.00156334	0.00162373	0.00166483	0.00174852	0.0017852	0.00185049	0.00188937	0.00194478	0.00197864	0.00203805	0.0020668	0.00210904	0.00215155	0.00218281	0.00222889
0.07	1.74858e-05	2.23961e-05	3.68381e-05	8.10159e-05	0.000138063	0.00025455	0.000332857	0.000449075	0.000514534	0.00059558	0.000676581	0.000747241	0.000825799	0.00088338	0.00101041	0.0010557	0.00112748	0.00124757	0.00129743	0.00138602	0.00145885	0.00157724	0.00164491	0.00170443	0.00176974	0.00182305	0.0018937	0.00194161	0.00203903	0.00208215	0.00215815	0.00220337	0.00226832	0.00230771	0.00237697	0.00241061	0.00245964	0.00250933	0.00254578	0.0025994
0.08	1.99551e-05	2.56367e-05	4.20793e-05	9.26761e-05	0.000157952	0.000290889	0.000380418	0.00051343	0.000588082	0.000680754	0.000773533	0.000854042	0.000944143	0.00101002	0.00115515	0.00120679	0.0012889	0.00142631	0.00148314	0.00158436	0.00166762	0.00180314	0.0018806	0.00194837	0.00202294	0.00208395	0.00216481	0.00221934	0.00233103	0.00238016	0.00246705	0.00251886	0.00259291	0.0026377	0.00271708	0.00275532	0.00281164	0.00286829	0.00291015	0.00297134
0.09	2.25246e-05	2.88994e-05	4.73884e-05	0.000104149	0.000177694	0.000327036	0.000427936	0.000577568	0.000661569	0.000765658	0.000870141	0.000960543	0.00106201	0.001136	0.00129945	0.00135745	0.00144966	0.00160434	0.00166847	0.00178211	0.00187566	0.00202807	0.00211523	0.00219163	0.00227545	0.00234392	0.0024347	0.00249641	0.00262185	0.00267713	0.00277467	0.0028331	0.00291583	0.00296695	0.00305613	0.00309933	0.00316248	0.00322623	0.0032735	0.00334212
0.1	2.50504e-05	3.20127e-05	5.24952e-05	0.0001157	0.000197496	0.000363307	0.000475559	0.000641734	0.000735108	0.000850724	0.000966832	0.00106736	0.00117982	0.00126165	0.00144387	0.00150817	0.00161096	0.00178227	0.00185385	0.00198003	0.00208395	0.00225318	0.00234975	0.00243488	0.00252801	0.00260404	0.0027049	0.00277348	0.00291274	0.00297419	0.00308235	0.00314744	0.00323926	0.00329593	0.0033952	0.00344337	0.00351325	0.0035842	0.00363636	0.00371292
0.11	2.75582e-05	3.52037e-05	5.7826e-05	0.000127373	0.000217481	0.00039979	0.000523413	0.000706072	0.000808945	0.000935931	0.00106369	0.00117439	0.00129796	0.00138831	0.00158868	0.00165908	0.0017724	0.00196118	0.00203955	0.00217853	0.00229277	0.00247891	0.00258507	0.00267896	0.00278135	0.00286499	0.00297572	0.00305154	0.00320473	0.00327232	0.0033914	0.00346286	0.00356385	0.00362623	0.00373541	0.00378849	0.00386541	0.00394348	0.00400068	0.00408493
0.12	3.00517e-05	3.84065e-05	6.29308e-05	0.000138892	0.000237179	0.000435996	0.000570973	0.000770361	0.000882274	0.00102095	0.00116044	0.00128113	0.00141625	0.00151449	0.00173296	0.00180967	0.00193351	0.00213923	0.00222472	0.0023762	0.00250105	0.00270397	0.00282017	0.00292202	0.00303373	0.0031252	0.00324605	0.00332891	0.00349585	0.00356948	0.0036996	0.00377731	0.00388759	0.00395555	0.00407473	0.00413236	0.00421642	0.00430128	0.00436386	0.00445573
0.13	3.25982e-05	4.15984e-05	6.83213e-05	0.000150334	0.000256974	0.000472407	0.00061858	0.000834792	0.000956177	0.00110647	0.00125736	0.00138837	0.00153457	0.00164089	0.00187758	0.00196122	0.00209533	0.00231765	0.00241093	0.00257499	0.00270981	0.00292966	0.00305558	0.00316584	0.00328707	0.00338615	0.0035172	0.00360701	0.00378772	0.00386761	0.00400843	0.00409279	0.00421189	0.00428575	0.00441458	0.00447726	0.00456854	0.00466048	0.00472836	0.00482753
0.14	3.51391e-05	4.47948e-05	7.34661e-05	0.000162071	0.000276968	0.000509402	0.000666049	0.000899158	0.00102959	0.00119154	0.00135429	0.00149507	0.00165239	0.00176708	0.00202225	0.00211201	0.00225684	0.00249606	0.00259639	0.00277326	0.00291792	0.00315494	0.00329037	0.00340905	0.00353985	0.0036465	0.00378753	0.00388429	0.00407861	0.00416453	0.00431631	0.00440727	0.00453566	0.00461497	0.00475415	0.00482161	0.00491963	0.00501793	0.00509087	0.00519815
0.15	3.77012e-05	4.81311e-05	7.86862e-05	0.000173806	0.000296838	0.000546087	0.000713808	0.000963428	0.00110368	0.00127692	0.00145169	0.00160223	0.00177082	0.00189395	0.00216742	0.00226341	0.00241863	0.00267471	0.00278223	0.00297183	0.00312707	0.00338118	0.00352598	0.00365328	0.0037933	0.003908	0.00405893	0.00416244	0.0043706	0.00446291	0.00462536	0.00472308	0.00486056	0.00494521	0.00509443	0.00516617	0.00527108	0.00537747	0.00545548	0.00557035
0.16	4.02272e-05	5.13626e-05	8.39966e-05	0.000185046	0.000316609	0.00058288	0.000761331	0.00102769	0.00117752	0.00136221	0.00154861	0.00170875	0.00188892	0.00202112	0.00231191	0.00241484	0.00258017	0.00285282	0.00296782	0.00316969	0.00333545	0.0036065	0.00376114	0.00389651	0.00404598	0.00416833	0.00432926	0.00443973	0.00466193	0.00476033	0.00493354	0.00503621	0.00518314	0.00527415	0.00543386	0.00551059	0.00562213	0.00573572	0.00581874	0.00594133
0.17	4.27668e-05	5.46902e-05	8.93401e-05	0.000196983	0.000336455	0.000619617	0.000809226	0.00109219	0.0012516	0.00144783	0.00164547	0.00181627	0.00200738	0.00214796	0.00245712	0.00256605	0.00274225	0.00303196	0.00315384	0.00336884	0.00354456	0.00383236	0.00399726	0.00414082	0.00429972	0.00442971	0.00460055	0.00471792	0.00495413	0.00505764	0.00524177	0.00535226	0.00550787	0.0056051	0.00577428	0.00585603	0.00597465	0.00609505	0.00618331	0.00631396
0.18	4.53358e-05	5.80248e-05	9.45973e-05	0.000208563	0.000356106	0.000656203	0.000856618	0.00115661	0.00132491	0.00153312	0.00174261	0.00192361	0.00212568	0.00227456	0.00260171	0.0027174	0.00290336	0.0032103	0.00333952	0.00356712	0.00375308	0.00405808	0.00423227	0.00438409	0.00455241	0.00469011	0.00487119	0.00499555	0.00524413	0.00535488	0.00555007	0.00566696	0.00583176	0.00593471	0.00611354	0.00620022	0.00632592	0.0064534	0.00654671	0.00668497
0.19	4.78544e-05	6.13878e-05	9.99015e-05	0.000220281	0.000376434	0.000692794	0.000904493	0.0012209	0.00139885	0.00161875	0.00183985	0.00203118	0.00224405	0.00240172	0.00274692	0.00286895	0.0030653	0.00338933	0.00352616	0.00376581	0.0039625	0.00428412	0.00446808	0.00462814	0.00480637	0.00495146	0.00514174	0.00527279	0.00553647	0.00565375	0.00585915	0.0059829	0.00615691	0.00626553	0.00645468	0.0065459	0.00667852	0.00681271	0.00691132	0.00705729
0.2	5.03006e-05	6.45954e-05	0.000105276	0.000231828	0.000396526	0.000729332	0.000952266	0.00128507	0.00147263	0.00170414	0.00193682	0.002138	0.00236238	0.00252808	0.0028911	0.00301964	0.00322665	0.00356751	0.00371149	0.00396405	0.00417062	0.00450948	0.00470357	0.00487148	0.00505773	0.00521037	0.00541195	0.00554986	0.00582754	0.00595054	0.00616706	0.00629723	0.00648037	0.00659483	0.00679388	0.00688967	0.00702934	0.00717057	0.00727472	0.00742805
0.21	5.2862e-05	6.78438e-05	0.000110695	0.000243539	0.000416489	0.000765921	0.00100065	0.00134991	0.00154651	0.00178983	0.00203412	0.0022451	0.0024808	0.00265508	0.00303589	0.00317115	0.00338885	0.00374682	0.00389821	0.00416287	0.00438002	0.00473601	0.00494004	0.00511515	0.0053119	0.00547165	0.00568384	0.00582827	0.00611997	0.00624906	0.00647694	0.00661315	0.00680544	0.00692554	0.00713468	0.00723524	0.00738221	0.00753024	0.00763959	0.00780052
0.22	5.54373e-05	7.12224e-05	0.000115781	0.000255368	0.000436456	0.000802858	0.00104853	0.00141446	0.00162034	0.00187481	0.0021312	0.0023519	0.00259892	0.00278186	0.00318072	0.003323	0.00355047	0.00392512	0.00408363	0.00436164	0.00458792	0.00496127	0.00517453	0.00535881	0.00556503	0.00573232	0.00595435	0.00610575	0.00641182	0.00654608	0.00678509	0.00692818	0.00712923	0.0072554	0.00747443	0.00757999	0.00773362	0.00788881	0.00800284	0.00817191
0.23	5.80794e-05	7.45807e-05	0.000121248	0.000266635	0.000456399	0.000839552	0.00109631	0.00147941	0.00169394	0.00196072	0.00222846	0.00245936	0.00271796	0.00290856	0.00332586	0.00347469	0.0037132	0.00410383	0.00427061	0.00456065	0.0047976	0.00518667	0.00541088	0.00560382	0.00581875	0.00599386	0.00622576	0.00638409	0.00670408	0.00684481	0.00709478	0.00724383	0.00745412	0.00758608	0.00781525	0.00792544	0.00808643	0.00824832	0.00836784	0.00854425
0.24	6.07888e-05	7.78755e-05	0.000126618	0.000278352	0.000476441	0.000876094	0.00114403	0.00154399	0.00176753	0.00204612	0.00232553	0.00256662	0.00283645	0.00303516	0.00347062	0.00362608	0.00387492	0.0042828	0.00445606	0.00475869	0.00500529	0.00541248	0.00564622	0.00584783	0.00607133	0.00625495	0.00649669	0.00666133	0.00699564	0.0071423	0.00740323	0.00755847	0.00777825	0.00791588	0.00815437	0.0082699	0.00843789	0.0086074	0.0087314	0.00891611
0.25	6.31541e-05	8.12822e-05	0.000131888	0.000290399	0.000496131	0.000912137	0.00119251	0.00160844	0.00184179	0.00213186	0.0024234	0.0026739	0.00295522	0.00316258	0.00361529	0.00377798	0.004037	0.00446188	0.00464283	0.00495782	0.00521477	0.00563915	0.0058826	0.00609224	0.00632526	0.00651615	0.00676802	0.00694023	0.00728791	0.00744085	0.00771271	0.00787477	0.00810326	0.00824698	0.00849511	0.00861532	0.00879082	0.00896694	0.00909649	0.00928868
0.26	6.56882e-05	8.44767e-05	0.000137192	0.000301978	0.00051647	0.000948999	0.00124092	0.00167312	0.00191561	0.00221759	0.00252117	0.00278078	0.00307325	0.0032898	0.00375955	0.00392978	0.00419932	0.00464086	0.004829	0.00515616	0.0054236	0.00586499	0.00611748	0.00633625	0.00657853	0.00677723	0.00703844	0.00721802	0.00757914	0.00773861	0.00802123	0.00818968	0.00842701	0.00857699	0.00883508	0.00896003	0.00914211	0.00932566	0.0094601	0.00965987
0.27	6.82968e-05	8.79132e-05	0.000142724	0.000313489	0.00053623	0.000985825	0.00128883	0.00173793	0.00198923	0.0023037	0.0026184	0.00288851	0.00319207	0.00341774	0.00390513	0.00408091	0.00436138	0.00482029	0.00501618	0.00535478	0.00563311	0.00609229	0.00635398	0.00658074	0.00683299	0.00703951	0.00731041	0.00749669	0.00787196	0.00803752	0.00833075	0.00850563	0.00875258	0.00890778	0.00917618	0.00930525	0.00949479	0.00968575	0.00982607	0.0100326
0.28	7.08261e-05	9.13949e-05	0.000147819	0.000325041	0.000555639	0.00102318	0.00133708	0.00180279	0.00206338	0.00238952	0.00271509	0.00299599	0.00331057	0.00354443	0.00404933	0.00423199	0.00452302	0.00499899	0.00520262	0.00555378	0.00584161	0.0063178	0.00658957	0.00682435	0.00708615	0.0073005	0.00758119	0.00777442	0.0081632	0.00833524	0.00863963	0.00882055	0.00907673	0.00923777	0.00951593	0.00964971	0.00984689	0.0100442	0.0101896	0.0104039
0.29	7.36118e-05	9.47066e-05	0.000153116	0.000336615	0.000575678	0.00106094	0.00138501	0.00186764	0.00213702	0.00247542	0.00281251	0.00310364	0.00342925	0.00367118	0.00419407	0.00438347	0.00468553	0.00517629	0.00538863	0.00575283	0.00605046	0.00654347	0.00682536	0.00706839	0.00733939	0.00756123	0.00785211	0.00805287	0.0084541	0.00863314	0.00894789	0.0091353	0.00940141	0.00956785	0.00985635	0.00999405	0.0101988	0.0104034	0.0105536	0.0107752
0.3	7.62209e-05	9.79955e-05	0.000158552	0.000348339	0.000595847	0.00109788	0.00143291	0.00193213	0.00221134	0.00256166	0.00291008	0.0032106	0.0035484	0.00379875	0.00433935	0.00453615	0.00484842	0.00535544	0.00557591	0.00595148	0.00626048	0.0067704	0.00706172	0.00731348	0.00759312	0.00782266	0.00812458	0.00833145	0.00874658	0.00893234	0.00925778	0.00945172	0.00972616	0.00989872	0.010197	0.0103396	0.0105516	0.0107638	0.0109184	0.0111479
0.31	7.85894e-05	0.00010129	0.000163835	0.000360292	0.000615908	0.00113455	0.00148184	0.00199641	0.0022854	0.00264746	0.00300695	0.00331827	0.00366699	0.00392576	0.00448434	0.00468801	0.00500978	0.0055348	0.00576258	0.00615015	0.00646941	0.00699609	0.00729782	0.00755738	0.00784617	0.00808322	0.0083958	0.00860916	0.00903817	0.00923054	0.00956643	0.00976652	0.0100504	0.0102285	0.0105371	0.0106847	0.0109032	0.0111221	0.011283	0.0115196
0.32	8.12838e-05	0.000104763	0.000168976	0.000372081	0.000636398	0.00117181	0.00153038	0.00206176	0.00236017	0.00273354	0.00310513	0.00342623	0.00378601	0.00405418	0.00463084	0.00483996	0.0051728	0.00571388	0.00594898	0.00634922	0.00667983	0.00722304	0.0075341	0.00780275	0.00810028	0.00834505	0.00866759	0.00888766	0.00933073	0.00952908	0.00987595	0.0100823	0.0103759	0.0105605	0.0108781	0.0110306	0.011256	0.0114816	0.0116485	0.0118922
0.33	8.39061e-05	0.000108267	0.000174438	0.000383007	0.000656798	0.00120874	0.00157891	0.00212683	0.00243343	0.00281968	0.00320204	0.00353353	0.00390458	0.00418187	0.00477505	0.00499181	0.00533552	0.00589396	0.00613582	0.00654843	0.00688896	0.00744886	0.00777054	0.00804646	0.0083541	0.00860562	0.00893888	0.00916613	0.00962308	0.00982751	0.0101848	0.0103975	0.0107001	0.0108909	0.0112184	0.0113752	0.0116075	0.0118405	0.0120126	0.0122638
0.34	8.66707e-05	0.000111434	0.000179575	0.000394737	0.000676857	0.00124596	0.0016272	0.00219193	0.00250752	0.00290588	0.00329995	0.0036418	0.0040241	0.00430766	0.00492071	0.00514243	0.00549851	0.00607366	0.00632338	0.00674749	0.00709853	0.00767526	0.00800677	0.00829123	0.00860835	0.00886769	0.00921124	0.00944457	0.00991634	0.0101266	0.0104944	0.0107134	0.011025	0.0112222	0.0115593	0.0117213	0.0119601	0.0122004	0.0123776	0.0126364
0.35	8.92334e-05	0.000114793	0.000184925	0.000406323	0.000697745	0.00128319	0.00167509	0.00225647	0.00258127	0.00299248	0.00339744	0.00375001	0.00414341	0.00443424	0.00506584	0.00529449	0.00566082	0.00625199	0.0065107	0.00694752	0.00730757	0.00790166	0.00824282	0.00853492	0.00886168	0.00912925	0.0094832	0.00972281	0.0102082	0.0104251	0.0108036	0.0110291	0.0113494	0.011552	0.0119	0.0120656	0.0123122	0.0125593	0.0127418	0.0130083
0.36	9.18142e-05	0.000118286	0.000190198	0.000418172	0.000718175	0.00132036	0.00172421	0.00232202	0.00265491	0.00307885	0.00349529	0.00385823	0.00426202	0.00456382	0.00521135	0.0054464	0.00582402	0.00643216	0.00669776	0.00714702	0.00751801	0.00812967	0.0084795	0.00878041	0.00911601	0.0093913	0.00975522	0.0100021	0.0105014	0.0107244	0.0111132	0.0113457	0.0116749	0.0118831	0.0122419	0.0124123	0.012665	0.0129203	0.0131071	0.0133815
0.37	9.45761e-05	0.000121647	0.000195584	0.000429984	0.000739149	0.00135836	0.00177215	0.00238637	0.0027285	0.00316426	0.00359322	0.00396591	0.00438129	0.0046905	0.00535668	0.00559856	0.00598607	0.00661125	0.00688463	0.00734571	0.00772712	0.008356	0.00871457	0.00902534	0.00936962	0.00965257	0.010027	0.01028	0.0107931	0.0110218	0.0114215	0.0116613	0.0119998	0.0122131	0.012582	0.0127576	0.0130172	0.0132795	0.0134714	0.0137535
0.38	9.72463e-05	0.000124996	0.000201112	0.00044165	0.000759454	0.00139652	0.00182021	0.00245201	0.00280276	0.00325076	0.00369133	0.00407329	0.00450026	0.004819	0.00550295	0.00575053	0.00614931	0.00679053	0.00707204	0.00754654	0.00793752	0.00858401	0.00895187	0.00927077	0.00962408	0.00991444	0.0102987	0.0105606	0.0110859	0.0113213	0.0117319	0.0119779	0.0123251	0.0125445	0.012924	0.0131032	0.0133712	0.01364	0.0138369	0.014126
0.39	9.98407e-05	0.000128335	0.000206721	0.000453313	0.000779808	0.00143295	0.00186797	0.00251729	0.00287705	0.00333658	0.0037901	0.00418184	0.00461948	0.00494754	0.00564823	0.00590363	0.00631189	0.00697038	0.00725956	0.00774576	0.00814737	0.00881023	0.00918851	0.00951576	0.00987824	0.0101766	0.0105701	0.0108383	0.0113776	0.0116189	0.0120412	0.0122937	0.0126499	0.0128746	0.013265	0.0134477	0.0137234	0.0139989	0.014202	0.0144977
0.4	0.000102568	0.000131915	0.000212188	0.00046528	0.000799776	0.00146979	0.00191656	0.00258217	0.00295197	0.00342294	0.0038874	0.00428972	0.00473882	0.00507469	0.00579333	0.006056	0.0064763	0.00714995	0.00744723	0.00794663	0.0083582	0.00903726	0.00942603	0.00976099	0.0101328	0.0104385	0.0108427	0.0111187	0.0116717	0.011918	0.0123506	0.0126096	0.0129749	0.0132063	0.0136064	0.0137938	0.0140766	0.0143593	0.0145677	0.0148708
0.41	0.000105191	0.000135679	0.000217851	0.000476374	0.000819929	0.00150563	0.00196555	0.00264744	0.00302731	0.00350906	0.00398519	0.00439705	0.00485775	0.00520351	0.00593807	0.00620835	0.00663911	0.00732914	0.00763459	0.00814548	0.00856805	0.00926374	0.00966328	0.0100061	0.0103872	0.0107003	0.0111151	0.0113969	0.011964	0.0122167	0.0126599	0.0129258	0.0132993	0.0135366	0.0139472	0.0141391	0.0144286	0.0147186	0.014932	0.0152434
0.42	0.000107963	0.000138966	0.000223192	0.00048806	0.000840433	0.0015433	0.00201399	0.00271221	0.00310161	0.00359475	0.00408271	0.00450566	0.00497765	0.00533217	0.00608437	0.00636091	0.00680261	0.00750948	0.00782096	0.00834617	0.00877744	0.00949185	0.00990029	0.0102517	0.0106423	0.0109632	0.0113879	0.0116767	0.0122573	0.0125162	0.01297	0.0132429	0.0136257	0.0138685	0.0142899	0.0144868	0.0147826	0.0150792	0.0152984	0.0156164
0.43	0.000110492	0.000141993	0.000228601	0.000499864	0.000861126	0.00157987	0.00206224	0.00277767	0.00317614	0.00368119	0.00418102	0.00461282	0.00509612	0.00546074	0.0062298	0.00651247	0.0069663	0.00768935	0.00800832	0.00854564	0.00898726	0.00971711	0.0101372	0.0104968	0.0108955	0.0112259	0.0116592	0.0119553	0.0125504	0.012815	0.0132802	0.0135587	0.0139505	0.0141989	0.0146304	0.0148318	0.0151354	0.0154386	0.0156627	0.0159886
0.44	0.000113095	0.000145448	0.000234107	0.000510717	0.000881717	0.00161747	0.00211148	0.00284315	0.00325043	0.00376809	0.00427909	0.00472171	0.00521598	0.00559094	0.00637686	0.00666547	0.00713067	0.00787001	0.0081972	0.00874645	0.0091993	0.00994486	0.010375	0.0107423	0.0111507	0.011488	0.0119318	0.0122341	0.0128433	0.0131144	0.0135907	0.0138758	0.014276	0.0145311	0.0149716	0.015179	0.0154881	0.0157995	0.016028	0.0163622
0.45	0.000115983	0.000149014	0.000239457	0.000522847	0.000901501	0.00165364	0.00216035	0.00290759	0.00332523	0.00385404	0.00437803	0.00482992	0.0053352	0.00571821	0.00652175	0.00681874	0.00729441	0.00804842	0.00838421	0.0089451	0.00940945	0.0101722	0.010612	0.0109864	0.0114052	0.0117492	0.0122038	0.012513	0.0131359	0.013414	0.0138995	0.0141915	0.0146018	0.0148631	0.0153135	0.0155241	0.0158399	0.0161592	0.0163925	0.0167354
0.46	0.000118664	0.000152717	0.000245215	0.000534516	0.000922231	0.00169193	0.00220956	0.0029739	0.00340171	0.00394102	0.00447601	0.00493806	0.00545544	0.00584606	0.00666768	0.00697032	0.00745697	0.00822835	0.00857255	0.00914554	0.00961936	0.0103991	0.0108497	0.0112326	0.0116606	0.0120128	0.0124776	0.012793	0.0134293	0.0137134	0.014211	0.0145084	0.0149281	0.0151948	0.015655	0.0158715	0.0161943	0.01652	0.0167587	0.0171089
0.47	0.000121205	0.000155865	0.000250708	0.000544068	0.000942934	0.00172962	0.0022573	0.00304063	0.00347676	0.00402731	0.00457347	0.00504612	0.00557518	0.00597433	0.00681338	0.00712352	0.00761937	0.00840815	0.00875897	0.00934462	0.00982956	0.0106265	0.0110869	0.0114789	0.011915	0.0122748	0.0127501	0.0130722	0.0137219	0.0140124	0.0145194	0.0148244	0.015253	0.0155265	0.0159946	0.016217	0.0165472	0.0168795	0.0171229	0.0174818
0.48	0.000123953	0.000159254	0.000256043	0.000555643	0.000964072	0.00176714	0.00230538	0.00310665	0.00355073	0.0041137	0.00467292	0.00515519	0.00569458	0.00610347	0.00696043	0.0072766	0.00778328	0.00858801	0.00894677	0.00954429	0.0100395	0.0108538	0.0113233	0.0117237	0.0121684	0.0125361	0.0130213	0.013351	0.0140157	0.0143107	0.014829	0.0151407	0.015579	0.0158579	0.016335	0.016563	0.0169	0.0172388	0.0174872	0.0178536
0.49	0.000126834	0.000162645	0.000261603	0.000567376	0.000984575	0.00180472	0.00235448	0.00317087	0.00362528	0.0042011	0.00477028	0.00526403	0.00581471	0.0062315	0.0071066	0.00743124	0.00794674	0.00876876	0.00913596	0.00974481	0.0102502	0.0110829	0.0115611	0.0119689	0.0124239	0.0128004	0.0132937	0.0136314	0.0143094	0.014611	0.0151398	0.0154586	0.0159055	0.0161902	0.0166787	0.0169099	0.0172537	0.0175992	0.017853	0.0182274
0.5	0.000129693	0.00016635	0.000267302	0.000579474	0.0010048	0.00184088	0.00240313	0.00323573	0.00369939	0.00428736	0.00486841	0.00537232	0.00593385	0.00636084	0.00725346	0.00758325	0.00810935	0.00894886	0.00932321	0.00994581	0.0104608	0.011309	0.0117981	0.0122153	0.0126771	0.0130623	0.0135668	0.0139109	0.0146022	0.0149098	0.0154486	0.0157749	0.0162309	0.0165213	0.0170212	0.0172565	0.0176075	0.0179593	0.0182185	0.0186001
0.51	0.000132185	0.000169898	0.000272936	0.000591579	0.00102671	0.00187799	0.00245159	0.00330308	0.00377523	0.00437382	0.00496717	0.00548127	0.00605405	0.00648946	0.00739925	0.00773652	0.00827346	0.00912989	0.00951144	0.0101465	0.0106716	0.0115369	0.0120366	0.0124614	0.0129309	0.0133252	0.01384	0.0141906	0.0148953	0.0152104	0.0157596	0.0160921	0.0165568	0.0168531	0.0173649	0.0176028	0.0179614	0.0183208	0.018585	0.0189747
0.52	0.000134937	0.000173367	0.000278351	0.000603055	0.00104776	0.00191634	0.00249998	0.00336803	0.00384993	0.0044617	0.00506529	0.0055892	0.00617404	0.0066174	0.00754658	0.00789022	0.00843729	0.00931272	0.00969966	0.0103461	0.0108815	0.0117635	0.0122735	0.0127069	0.0131849	0.0135884	0.0141134	0.0144701	0.0151887	0.0155096	0.0160703	0.0164086	0.0168826	0.0171847	0.0177062	0.0179485	0.0183149	0.0186808	0.0189494	0.0193475
0.53	0.000137423	0.000177033	0.000284151	0.000614729	0.0010681	0.00195459	0.00254789	0.00343327	0.00392483	0.00454823	0.00516478	0.00569773	0.00629475	0.00674599	0.00769317	0.00804663	0.00860133	0.0094922	0.00988791	0.0105465	0.0110943	0.0119911	0.0125116	0.0129532	0.01344	0.0138511	0.0143867	0.0147498	0.0154825	0.0158098	0.0163808	0.0167268	0.0172095	0.0175166	0.0180497	0.018296	0.0186692	0.0190432	0.0193148	0.0197221
0.54	0.000140075	0.000180784	0.000289702	0.00062695	0.00108835	0.00199121	0.00259496	0.00349782	0.00399871	0.00463588	0.00526227	0.00580576	0.00641494	0.00687487	0.00783904	0.00820077	0.0087646	0.00967216	0.010076	0.0107477	0.0113029	0.012218	0.0127484	0.0131994	0.0136945	0.014113	0.0146595	0.0150292	0.0157745	0.0161089	0.0166918	0.0170436	0.0175344	0.0178496	0.0183907	0.0186421	0.0190233	0.0194033	0.0196808	0.020095
0.55	0.000142885	0.000184556	0.000295067	0.00063834	0.00110943	0.00203007	0.00264451	0.00356397	0.0040742	0.00472287	0.00536115	0.00591644	0.00653508	0.00700405	0.00798592	0.00835398	0.00893005	0.0098519	0.0102664	0.0109491	0.0115138	0.0124458	0.0129874	0.0134463	0.0139502	0.014376	0.014933	0.0153082	0.0160684	0.0164104	0.0170037	0.0173609	0.0178616	0.0181822	0.0187331	0.0189915	0.0193774	0.0197639	0.020048	0.0204697
0.56	0.000145678	0.000187886	0.000300454	0.000649986	0.00113065	0.00206727	0.00269315	0.00362999	0.0041478	0.00480906	0.00545908	0.00602618	0.00665413	0.00713198	0.00813124	0.00850644	0.00909412	0.0100318	0.0104549	0.0111492	0.0117244	0.0126742	0.013224	0.0136915	0.0142081	0.0146385	0.0152065	0.0155881	0.0163633	0.0167098	0.0173122	0.0176768	0.0181875	0.0185138	0.0190734	0.0193371	0.0197311	0.0201237	0.0204129	0.0208433
0.57	0.000148004	0.000191437	0.000305864	0.000661081	0.00115254	0.00210587	0.00274196	0.00369722	0.00422302	0.00489634	0.00555838	0.0061349	0.0067749	0.00725924	0.00827793	0.00865988	0.00925809	0.0102133	0.0106437	0.0113506	0.011936	0.0129013	0.0134618	0.0139373	0.014463	0.0149008	0.0154813	0.0158683	0.0166568	0.0170105	0.0176228	0.017994	0.0185137	0.0188455	0.0194161	0.0196847	0.0200857	0.0204853	0.0207799	0.0212179
0.58	0.000150808	0.000195216	0.000311106	0.000672977	0.00117294	0.00214413	0.00279182	0.00376234	0.00429818	0.00498335	0.00565676	0.0062428	0.00689359	0.00738681	0.0084228	0.00881354	0.0094222	0.0103932	0.0108314	0.0115504	0.0121457	0.0131295	0.0137	0.0141838	0.0147177	0.015163	0.0157535	0.0161468	0.0169502	0.0173093	0.0179331	0.0183106	0.0188389	0.0191769	0.0197574	0.0200307	0.0204395	0.0208463	0.0211456	0.0215911
0.59	0.000153572	0.000198871	0.000317293	0.000684986	0.00119363	0.00218214	0.00284135	0.00382725	0.00437458	0.00506923	0.00575624	0.00635111	0.00701239	0.00751552	0.00856938	0.00896622	0.00958572	0.0105736	0.0110202	0.0117513	0.0123579	0.0133557	0.0139385	0.0144305	0.0149728	0.0154257	0.0160276	0.0164275	0.0172431	0.0176098	0.0182429	0.0186269	0.0191664	0.0195093	0.0200999	0.020379	0.0207943	0.0212085	0.0215122	0.0219657
0.6	0.000156621	0.000202141	0.000322698	0.000696676	0.00121618	0.00222154	0.00289043	0.00389483	0.00445054	0.00515687	0.00585422	0.0064603	0.00713305	0.00764618	0.00871574	0.00912116	0.00974857	0.010753	0.0112084	0.0119513	0.0125678	0.0135848	0.0141742	0.0146757	0.0152265	0.0156883	0.0162991	0.0167071	0.0175371	0.01791	0.0185526	0.0189435	0.0194917	0.0198411	0.0204408	0.0207255	0.0211469	0.0215682	0.0218794	0.0223398
0.61	0.000159121	0.000206342	0.000328093	0.000708063	0.00123643	0.0022584	0.002941	0.00396026	0.00452495	0.00524396	0.00595394	0.00656893	0.00725311	0.00777596	0.00886134	0.00927445	0.00991413	0.010934	0.0113984	0.0121528	0.0127791	0.0138126	0.0144124	0.0149229	0.0154831	0.0159519	0.0165736	0.0169865	0.0178312	0.0182112	0.0188655	0.0192622	0.0198175	0.0201736	0.0207857	0.0210727	0.0215009	0.0219306	0.0222475	0.0227138
0.62	0.000162144	0.000210238	0.000333755	0.000720694	0.00125753	0.00229482	0.00299018	0.00402636	0.00460039	0.00533074	0.00605277	0.00667694	0.00737162	0.00790476	0.00900764	0.00942726	0.010078	0.0111145	0.0115863	0.0123545	0.0129891	0.0140406	0.0146492	0.015169	0.0157379	0.0162136	0.016846	0.0172657	0.0181224	0.0185103	0.0191771	0.0195793	0.0201432	0.0205045	0.0211257	0.0214191	0.0218534	0.0222907	0.0226133	0.023086
0.63	0.000165042	0.000214045	0.000339041	0.000731381	0.00127884	0.00233219	0.00304104	0.00409203	0.00467565	0.00542003	0.00615121	0.0067865	0.00749397	0.00803513	0.00915395	0.00958183	0.0102436	0.0112956	0.0117738	0.012554	0.0132014	0.0142699	0.0148872	0.0154168	0.0159947	0.0164765	0.0171205	0.0175475	0.0184161	0.0188111	0.0194891	0.0198968	0.0204715	0.0208375	0.0214679	0.0217662	0.0222078	0.0226527	0.0229803	0.0234605
0.64	0.000167525	0.00021786	0.000345165	0.000743777	0.00130033	0.00237123	0.00308897	0.00415577	0.00475077	0.00550818	0.00625019	0.00689565	0.00761267	0.00816363	0.00930051	0.00973468	0.0104077	0.0114761	0.0119611	0.0127546	0.0134115	0.0144988	0.0151247	0.0156623	0.0162505	0.0167407	0.017394	0.017828	0.0187096	0.0191097	0.019799	0.0202137	0.0207974	0.0211707	0.0218106	0.0221122	0.0225613	0.0230136	0.0233464	0.0238347
0.65	0.000170465	0.00022148	0.000350756	0.000757508	0.00132125	0.00241013	0.00314038	0.00422229	0.00482674	0.00559471	0.00634814	0.00700562	0.00773511	0.00829653	0.00944808	0.00988715	0.0105724	0.0116568	0.0121505	0.0129567	0.0136245	0.0147277	0.0153638	0.0159096	0.0165063	0.017004	0.0176667	0.0181091	0.0190045	0.0194099	0.0201108	0.0205315	0.0211237	0.0215033	0.0221492	0.02246	0.0229163	0.0233744	0.0237136	0.0242108
0.66	0.00017346	0.00022565	0.000356333	0.000768268	0.00134008	0.00244829	0.00319161	0.00428807	0.00490146	0.00568293	0.00644973	0.00711431	0.00785588	0.0084263	0.00959451	0.0100414	0.0107358	0.0118373	0.0123388	0.0131574	0.0138337	0.0149553	0.0156017	0.0161533	0.0167621	0.017267	0.0179394	0.018391	0.0192975	0.0197092	0.020423	0.0208489	0.0214491	0.0218363	0.0224821	0.022808	0.0232702	0.0237346	0.0240797	0.0245849
0.67	0.000176284	0.000229369	0.000361778	0.000781748	0.00136463	0.0024848	0.0032397	0.00435252	0.0049749	0.00576904	0.00654935	0.00722336	0.00797606	0.00855517	0.00974088	0.010196	0.0109018	0.0120191	0.012532	0.013356	0.0140442	0.0151808	0.0158384	0.0163999	0.0170153	0.0175286	0.0182131	0.0186699	0.0195922	0.0200114	0.0207327	0.0211667	0.021775	0.022167	0.0228323	0.0231553	0.0236229	0.0240957	0.024447	0.0249566
0.68	0.000178763	0.000232923	0.00036679	0.000796311	0.00138448	0.0025227	0.00328948	0.0044187	0.00504681	0.00585565	0.00664725	0.00733152	0.00809654	0.00868655	0.00988638	0.0103497	0.0110646	0.0121984	0.0127181	0.0135568	0.0142568	0.0154092	0.0160771	0.0166473	0.0172718	0.0177931	0.0184876	0.018951	0.0198866	0.0203117	0.0210455	0.0214858	0.0221021	0.0225006	0.0231784	0.0235035	0.023978	0.0244579	0.0248137	0.025331
0.69	0.000181372	0.000235964	0.000372116	0.000806761	0.00140455	0.00255871	0.00333829	0.004486	0.00512173	0.00594246	0.00674565	0.00743882	0.00821573	0.00881892	0.0100341	0.0105043	0.0112289	0.0123797	0.0129065	0.0137581	0.0144698	0.0156388	0.0163159	0.0168941	0.0175285	0.0180556	0.0187594	0.0192331	0.0201801	0.0206116	0.0213568	0.0218022	0.0224287	0.0228322	0.0234723	0.0238491	0.0243328	0.0248178	0.0251794	0.0257039
0.7	0.000184605	0.000239609	0.000377814	0.000817698	0.0014263	0.00259782	0.00338496	0.00455163	0.00519675	0.00603097	0.00684553	0.00754853	0.00833515	0.00894825	0.0101816	0.0106611	0.0113928	0.0125585	0.0130967	0.0139582	0.0146823	0.015867	0.016554	0.0171425	0.0177843	0.0183213	0.0190353	0.0195154	0.0204757	0.0209128	0.0216684	0.0221218	0.0227569	0.023165	0.0238318	0.024198	0.0246869	0.0251794	0.0255471	0.0260789
0.71	0.000187429	0.000243296	0.000383879	0.000832347	0.00144896	0.00263444	0.00343233	0.00461649	0.00527481	0.00611828	0.00694904	0.00765752	0.00845476	0.00907904	0.0103287	0.0108124	0.0115571	0.0127398	0.0132867	0.0141597	0.0148948	0.0160964	0.0167924	0.0173885	0.0180373	0.0185836	0.0193098	0.0197958	0.0207701	0.021214	0.0219795	0.0224377	0.0230833	0.023496	0.0241794	0.0245448	0.0250405	0.0255391	0.0259134	0.0264537
0.72	0.000190156	0.000247054	0.000389941	0.00084373	0.00147139	0.00267211	0.0034798	0.00468401	0.0053492	0.00620477	0.00704828	0.00776798	0.00857629	0.00920951	0.0104767	0.0109682	0.0117198	0.0129209	0.0134747	0.0143613	0.0151058	0.0163259	0.0170309	0.0176353	0.0182947	0.0188479	0.019585	0.0200767	0.0210648	0.0215152	0.02229	0.0227569	0.0234099	0.0238295	0.0245265	0.0248918	0.0253953	0.0259009	0.0262804	0.0268286
0.73	0.000193034	0.000251257	0.000396695	0.000854592	0.00149026	0.0027097	0.00353028	0.00474929	0.00542521	0.00629069	0.00714788	0.00787732	0.00869642	0.00933856	0.0106242	0.0111227	0.0118846	0.0131038	0.0136655	0.0145611	0.0153191	0.0165534	0.0172684	0.0178829	0.0185511	0.019111	0.0198576	0.0203582	0.0213597	0.0218157	0.0226035	0.0230737	0.0237359	0.0241621	0.0248717	0.0252395	0.0257505	0.0262623	0.0266474	0.0272024
0.74	0.000195614	0.000255079	0.000403121	0.000865722	0.00151498	0.00274595	0.00357855	0.004814	0.00550214	0.00637559	0.0072486	0.00798665	0.0088178	0.00946852	0.0107728	0.0112745	0.0120459	0.0132846	0.0138556	0.0147632	0.0155302	0.0167813	0.0175076	0.01813	0.0188072	0.0193753	0.0201331	0.0206409	0.0216551	0.0221171	0.0229171	0.0233926	0.024064	0.0244958	0.0252096	0.02559	0.026106	0.0266246	0.0270141	0.0275778
0.75	0.000198282	0.000259242	0.000409836	0.000879387	0.00153512	0.00278469	0.00362869	0.00487941	0.00557686	0.00646066	0.00734838	0.008096	0.0089384	0.00959547	0.0109183	0.0114298	0.0122117	0.0134638	0.014045	0.0149626	0.0157423	0.0170094	0.017744	0.0183776	0.0190637	0.0196386	0.0204068	0.020922	0.0219492	0.0224189	0.0232291	0.0237096	0.0243899	0.024829	0.0255493	0.0259361	0.0264604	0.0269858	0.0273808	0.0279515
0.76	0.000200811	0.000262861	0.000414424	0.000890512	0.00155369	0.00282584	0.00367872	0.0049446	0.00565493	0.00654609	0.00744514	0.00820435	0.00905634	0.00972858	0.0110645	0.0115886	0.0123768	0.0136471	0.0142345	0.0151615	0.0159526	0.0172376	0.0179847	0.018624	0.0193199	0.0199031	0.0206809	0.0212053	0.0222441	0.0227202	0.0235417	0.0240278	0.0247163	0.0251624	0.0258958	0.0262838	0.0268181	0.0273487	0.027749	0.0283251
0.77	0.000204346	0.000265989	0.000419257	0.000900964	0.0015758	0.00286626	0.0037267	0.00500721	0.00572749	0.00663075	0.00754225	0.00831268	0.00917381	0.00985795	0.0112137	0.0117408	0.0125413	0.0138288	0.0144259	0.0153624	0.0161654	0.0174682	0.018223	0.01887	0.0195748	0.0201657	0.0209564	0.0214866	0.0225382	0.0230221	0.0238537	0.0243457	0.025043	0.0254963	0.0262371	0.0266319	0.027171	0.0277108	0.0281146	0.0286993
0.78	0.000207178	0.00026903	0.000423883	0.000911734	0.00159717	0.00290561	0.00377645	0.00507256	0.00580283	0.00671614	0.00764236	0.00842097	0.00929301	0.0099895	0.011361	0.0118974	0.0127052	0.0140108	0.0146141	0.0155647	0.0163743	0.0176937	0.0184618	0.0191175	0.0198327	0.0204288	0.0212311	0.0217684	0.0228335	0.0233222	0.024166	0.0246645	0.0253715	0.0258295	0.0265817	0.0269806	0.0275268	0.028074	0.0284821	0.0290751
0.79	0.000209339	0.000273149	0.000428298	0.000922986	0.00161799	0.00294232	0.00382568	0.00513831	0.00587475	0.00679839	0.00774224	0.00852734	0.0094105	0.0101174	0.0115061	0.0120525	0.012871	0.0141945	0.0148035	0.0157655	0.0165856	0.0179197	0.0186901	0.0193631	0.0200877	0.0206942	0.0215072	0.0220482	0.023127	0.0236236	0.0244766	0.0249833	0.0256981	0.0261634	0.0269271	0.0273283	0.0278822	0.0284355	0.0288502	0.0294497
0.8	0.000210993	0.000277189	0.000440587	0.000933082	0.00163587	0.00298191	0.00387533	0.00520155	0.00593912	0.00688549	0.00784151	0.00863135	0.00953182	0.0102491	0.0116514	0.0122053	0.0130364	0.0143783	0.0149929	0.0159666	0.0167992	0.0181461	0.01893	0.0196126	0.020347	0.020958	0.0217822	0.0223287	0.0234215	0.0239265	0.0247908	0.0252994	0.0260272	0.0264976	0.0272706	0.0276767	0.0282388	0.0287986	0.0292197	0.0298252
0.81	0.00021349	0.000280258	0.000445782	0.000942329	0.00165762	0.00302218	0.00392664	0.00526525	0.00601562	0.0069752	0.00794123	0.00873807	0.00965078	0.0103783	0.0117993	0.0123599	0.0132039	0.01456	0.0151817	0.0161664	0.0170102	0.0183743	0.0191688	0.0198595	0.0206036	0.0212206	0.0220547	0.0226113	0.0237164	0.0242265	0.0251015	0.0256181	0.0263536	0.0268314	0.0276156	0.0280267	0.0285934	0.0291605	0.0295864	0.0302007
0.82	0.000216327	0.000284696	0.00045457	0.000947871	0.00167844	0.00305883	0.00397519	0.00533462	0.00608526	0.00705696	0.00803926	0.00884499	0.00975788	0.0105084	0.0119492	0.0125145	0.0133695	0.0147399	0.0153709	0.0163667	0.0172224	0.0186032	0.0194074	0.0201074	0.0208602	0.0214825	0.0223322	0.0228933	0.024012	0.024528	0.0254145	0.0259377	0.0266812	0.0271654	0.0279614	0.0283767	0.0289496	0.0295239	0.0299542	0.0305775
0.83	0.000219067	0.000288477	0.000460362	0.000962733	0.00169593	0.0030956	0.00402604	0.00540093	0.00615775	0.00714509	0.00813681	0.0089493	0.00986653	0.0106407	0.0120969	0.0126689	0.0135298	0.0149193	0.015561	0.0165655	0.0174279	0.018831	0.019647	0.0203559	0.0211147	0.021745	0.022607	0.0231749	0.0243055	0.0248304	0.0257279	0.0262539	0.0270078	0.027501	0.0283022	0.0287251	0.0293039	0.0298848	0.0303223	0.0309502
0.84	0.000221929	0.000292257	0.000465889	0.000973891	0.00171972	0.00313006	0.00407102	0.00547001	0.00623263	0.00723176	0.00824632	0.00905537	0.00998227	0.0107662	0.0122449	0.0128223	0.0136901	0.0151004	0.0157505	0.0167659	0.0176346	0.0190598	0.0198885	0.0206043	0.0213707	0.0220115	0.0228825	0.0234557	0.0245989	0.0251309	0.0260406	0.0265729	0.0273339	0.0278342	0.028645	0.0290729	0.0296574	0.030245	0.0306903	0.0313245
0.85	0.000224922	0.000296933	0.000490329	0.000998119	0.00174717	0.00316635	0.00412031	0.00554373	0.00630956	0.00731739	0.00833758	0.00916556	0.010098	0.0108946	0.0123883	0.0129767	0.0138564	0.0152839	0.015939	0.0169657	0.0178444	0.0192913	0.0201229	0.0208532	0.0216276	0.0222758	0.0231588	0.0237373	0.0248952	0.0254301	0.0263533	0.0268903	0.0276625	0.0281685	0.0289888	0.0294218	0.0300127	0.0306075	0.0310594	0.0316992
0.86	0.000227156	0.000301671	0.000507723	0.00101662	0.0017663	0.00319896	0.0041683	0.00560856	0.00638219	0.00740403	0.00843852	0.00926802	0.0102161	0.0110205	0.0125356	0.0131262	0.0140206	0.0154655	0.0161303	0.0171647	0.0180543	0.0195174	0.0203618	0.0210982	0.0218816	0.0225404	0.0234339	0.0240198	0.0251897	0.0257317	0.0266621	0.0272083	0.0279905	0.0285022	0.0293343	0.0297705	0.0303683	0.0309694	0.0314265	0.0320746
0.87	0.000225838	0.000305629	0.000514462	0.0010306	0.00178492	0.00323449	0.00421185	0.00567732	0.00645356	0.00749241	0.008529	0.00937262	0.0103298	0.0111539	0.0126796	0.0132812	0.0141849	0.015645	0.0163196	0.0173661	0.0182682	0.0197477	0.0206016	0.0213413	0.0221382	0.0228038	0.0237061	0.0243015	0.0254846	0.0260348	0.0269723	0.0275266	0.0283194	0.0288351	0.0296799	0.0301198	0.0307273	0.0313321	0.0317941	0.0324509
0.88	0.000230946	0.000310204	0.0004989	0.0010423	0.00180482	0.0032714	0.0042659	0.00574228	0.00653581	0.00757779	0.00862612	0.00947644	0.0104492	0.0112838	0.0128237	0.0134343	0.0143519	0.0158316	0.0165073	0.0175652	0.0184789	0.0199719	0.0208388	0.0215872	0.0223952	0.023064	0.0239795	0.0245824	0.0257767	0.0263359	0.0272844	0.0278433	0.0286463	0.0291694	0.0300238	0.0304699	0.0310807	0.0316938	0.0321612	0.0328238
0.89	0.000235532	0.000314831	0.000521204	0.00105244	0.00182127	0.00330816	0.00431485	0.00580653	0.00661092	0.0076623	0.00872163	0.00957752	0.0105665	0.0114132	0.0129676	0.0135823	0.0145167	0.0160131	0.0166973	0.0177638	0.0186902	0.0201996	0.0210825	0.0218335	0.0226506	0.0233276	0.0242541	0.0248625	0.0260698	0.02664	0.0275956	0.02816	0.0289744	0.0295043	0.0303703	0.0308181	0.0314371	0.032055	0.0325303	0.0331994
0.9	0.000238752	0.000321418	0.000511955	0.00106054	0.00184539	0.00334715	0.00436167	0.00586789	0.00668127	0.0077483	0.00881221	0.00968129	0.0106839	0.0115405	0.0131082	0.0137363	0.014679	0.0161952	0.0168867	0.0179625	0.0189004	0.0204326	0.021323	0.0220832	0.0229046	0.0235905	0.0245269	0.0251409	0.0263647	0.0269414	0.0279081	0.0284787	0.0293035	0.0298371	0.0307132	0.0311649	0.0317897	0.0324182	0.0328998	0.0335756
0.91	0.000239505	0.000323881	0.000512788	0.00108226	0.00186816	0.0033831	0.00440915	0.00594103	0.00675345	0.00783558	0.00891066	0.00979802	0.0108153	0.0116707	0.0132516	0.0138938	0.0148408	0.016366	0.0170716	0.0181605	0.0191188	0.0206606	0.0215608	0.022331	0.0231612	0.0238554	0.0247961	0.0254218	0.0266587	0.027243	0.0282214	0.0287986	0.0296303	0.0301709	0.0310587	0.0315142	0.0321483	0.0327817	0.0332696	0.0339524
0.92	0.000242803	0.000327697	0.000544917	0.00109847	0.00189549	0.00341234	0.00446005	0.00600233	0.00682381	0.00791691	0.00900644	0.0099048	0.0109285	0.0117953	0.0133953	0.0140396	0.0150013	0.0165461	0.017261	0.0183556	0.0193285	0.0208831	0.0217981	0.0225761	0.0234189	0.0241242	0.0250743	0.0257028	0.026955	0.0275413	0.0285348	0.0291163	0.0299543	0.0305061	0.0314013	0.0318635	0.0325014	0.0331438	0.0336386	0.0343277
0.93	0.000247069	0.000337187	0.000549063	0.00111846	0.0019217	0.00344985	0.00451491	0.00607061	0.00692298	0.00799938	0.00910846	0.0100073	0.0110269	0.0119223	0.0135391	0.0141907	0.0151725	0.0167252	0.0174512	0.0185577	0.0195433	0.0211155	0.0220395	0.0228225	0.0236752	0.0243906	0.02535	0.0259849	0.0272511	0.027844	0.0288476	0.0294372	0.0302827	0.0308417	0.0317432	0.0322141	0.0328557	0.0335066	0.0340079	0.0347015
0.94	0.000249883	0.000341036	0.000566859	0.00113109	0.0019405	0.00349693	0.00456243	0.00613449	0.00698658	0.00809212	0.00921708	0.0101118	0.0111485	0.0120502	0.0136733	0.0143345	0.0153347	0.0169103	0.0176446	0.0187573	0.0197525	0.0213445	0.0222789	0.0230665	0.0239332	0.0246554	0.0256269	0.0262631	0.0275452	0.0281457	0.0291592	0.0297556	0.0306106	0.0311738	0.0320874	0.0325625	0.0332108	0.0338696	0.0343784	0.0350804
0.95	0.000253053	0.000342882	0.000568909	0.0011401	0.00195722	0.00353747	0.00461909	0.00620331	0.0070671	0.00817969	0.00930816	0.0102236	0.0112786	0.012176	0.013822	0.0144835	0.0155027	0.0170916	0.0178368	0.0189609	0.0199672	0.0215798	0.0225153	0.0233165	0.0241925	0.0249173	0.0259041	0.0265479	0.0278412	0.0284476	0.0294709	0.0300755	0.0309378	0.0315088	0.0324331	0.0329141	0.0335676	0.0342329	0.0347456	0.0354558
0.96	0.00025776	0.000349505	0.000599947	0.00115225	0.0019832	0.00357527	0.00466984	0.00627289	0.00714167	0.00826355	0.00939658	0.0103281	0.0113967	0.0122978	0.0139648	0.0146414	0.015671	0.0172676	0.0180237	0.0191622	0.0201809	0.0218099	0.0227584	0.0235442	0.0244498	0.0251813	0.0261781	0.0268273	0.028136	0.0287485	0.0297829	0.0303937	0.0312638	0.031843	0.0327752	0.0332637	0.0339225	0.0345945	0.0351171	0.0358288
0.97	0.000260503	0.000358773	0.000582144	0.00116196	0.00200132	0.00361718	0.00471928	0.00633297	0.0072049	0.00833126	0.00949534	0.01042	0.0115211	0.012432	0.0141077	0.014801	0.0158348	0.0174494	0.0182139	0.0193591	0.0203936	0.0220377	0.0230031	0.0237929	0.0247088	0.0254492	0.0264541	0.0271065	0.028433	0.0290507	0.0300953	0.030712	0.0315898	0.0321769	0.0331211	0.0336129	0.0342798	0.0349583	0.0354865	0.0362064
0.98	0.000262953	0.000363436	0.000615964	0.00117543	0.00202635	0.00365131	0.00475479	0.00639663	0.00728213	0.00842447	0.00959685	0.0105255	0.0116422	0.0125591	0.0142451	0.0149592	0.015996	0.0176219	0.0183971	0.0195651	0.0206103	0.0222668	0.023253	0.0240388	0.024963	0.0257122	0.0267315	0.0273913	0.0287279	0.0293514	0.0304065	0.0310292	0.0319166	0.0325111	0.0334646	0.0339656	0.034637	0.0353206	0.0358543	0.0365824
0.99	0.00026752	0.000369513	0.000631639	0.0011891	0.00205979	0.00369191	0.00480392	0.00647241	0.00737896	0.00851106	0.00969667	0.0106296	0.0117617	0.0126799	0.0144001	0.0151129	0.0161517	0.0177911	0.0185855	0.0197657	0.0208233	0.0224941	0.0234914	0.0243025	0.0252185	0.0259779	0.0270057	0.0276801	0.0290218	0.0296522	0.0307182	0.03135	0.0322433	0.0328464	0.0338089	0.0343164	0.0349856	0.0356834	0.0362211	0.0369559
1	0.000271113	0.000373302	0.000639008	0.00120279	0.00208293	0.00373145	0.00485419	0.00655282	0.00745995	0.0086057	0.00979611	0.0107426	0.0118847	0.0128163	0.0145425	0.0152596	0.016308	0.0179728	0.0187661	0.0199645	0.0210236	0.0227276	0.0237309	0.0245298	0.0254636	0.0262429	0.0272671	0.0279618	0.0293167	0.0299512	0.0310305	0.0316655	0.0325739	0.0331803	0.0341528	0.0346627	0.035343	0.0360462	0.0365921	0.0373314
1	0.000268398	0.000372981	0.000646692	0.00120138	0.00208003	0.00373766	0.00484775	0.0065441	0.0074573	0.0086025	0.00979972	0.010757	0.0118851	0.0128137	0.0145347	0.015243	0.0163128	0.0179609	0.0187596	0.0199571	0.0210161	0.0227266	0.0237311	0.0245297	0.0254577	0.026245	0.0272679	0.0279593	0.0293157	0.0299512	0.0310284	0.0316597	0.0325718	0.0331782	0.0341483	0.0346623	0.0353443	0.0360458	0.0365947	0.0373324
0.99	0.000267771	0.000372116	0.000637539	0.00118847	0.00205694	0.00369988	0.00480563	0.00648565	0.0073872	0.00853305	0.00969932	0.0106396	0.0117598	0.0126791	0.0143767	0.0150823	0.0161517	0.0177829	0.0185662	0.0197559	0.0208106	0.0224929	0.0234898	0.0242747	0.0251992	0.0259788	0.0269876	0.0276794	0.0290173	0.0296494	0.030715	0.0313403	0.0322394	0.0328442	0.0338032	0.0343129	0.0349876	0.0356816	0.0362258	0.036956
0.98	0.000265261	0.000369753	0.000627863	0.00117394	0.00202731	0.00366336	0.00475205	0.00642526	0.00731314	0.00844021	0.00959929	0.0105353	0.0116365	0.0125434	0.0142317	0.0149198	0.0159842	0.017597	0.0183725	0.0195566	0.0205988	0.0222618	0.0232498	0.0240209	0.0249384	0.0257117	0.0267127	0.0273941	0.0287191	0.0293435	0.0304017	0.0310195	0.03191	0.0325093	0.0334595	0.0339601	0.0346284	0.0353176	0.035855	0.0365791
0.97	0.000262689	0.000369029	0.000610286	0.00115645	0.00200664	0.00364159	0.00471028	0.00635941	0.00724428	0.00835821	0.009505	0.0104116	0.0114946	0.0124112	0.0140775	0.0147673	0.0158081	0.017414	0.0181904	0.0193498	0.0203827	0.0220306	0.0230081	0.0237704	0.0246792	0.025441	0.026438	0.0271099	0.0284215	0.0290376	0.0300913	0.0307013	0.03158	0.0321732	0.0331111	0.0336092	0.0342711	0.0349499	0.0354854	0.0362008
0.96	0.000259966	0.000372586	0.000584715	0.0011264	0.00198283	0.00358946	0.00465534	0.00629602	0.00716666	0.00827311	0.00940362	0.0102986	0.0113694	0.012285	0.0139302	0.0146125	0.0156336	0.0172236	0.0179974	0.0191467	0.020164	0.0217999	0.0227607	0.0235202	0.0244193	0.025181	0.0261672	0.0268255	0.0281247	0.0287338	0.0297778	0.0303853	0.0312507	0.0318361	0.0327643	0.033258	0.0339138	0.0345851	0.0351178	0.0358221
0.95	0.000257172	0.000367228	0.000604406	0.00112195	0.00196832	0.00354314	0.00460657	0.0062248	0.00708866	0.00818124	0.00930902	0.0101828	0.0112514	0.0121491	0.013785	0.0144562	0.0154674	0.0170395	0.0178094	0.0189469	0.0199478	0.0215672	0.0225238	0.0232705	0.0241653	0.0249191	0.0258919	0.0265418	0.0278249	0.0284311	0.0294624	0.0300682	0.0309232	0.031502	0.0324202	0.0329079	0.0335579	0.0342222	0.0347477	0.0354453
0.94	0.000255185	0.00035754	0.0006017	0.00111659	0.00194288	0.00351112	0.00455178	0.00615159	0.007007	0.00809393	0.00921387	0.0100743	0.011126	0.012016	0.0136392	0.0143089	0.015303	0.0168541	0.0176174	0.018742	0.0197335	0.0213374	0.0222783	0.0230266	0.0239083	0.0246564	0.0256139	0.0262578	0.0275273	0.0281282	0.0291504	0.0297474	0.0305927	0.0311654	0.0320743	0.0325569	0.0332037	0.0338565	0.0343789	0.0350685
0.93	0.000252624	0.000370287	0.000607562	0.00110247	0.00192473	0.00347169	0.00450636	0.00608337	0.00693274	0.0080099	0.00911421	0.00996122	0.0110092	0.0118897	0.0134892	0.0141455	0.0151357	0.0166734	0.0174241	0.0185364	0.0195191	0.0211088	0.0220393	0.0227784	0.023652	0.0243925	0.0253394	0.0259766	0.0272312	0.0278266	0.0288365	0.0294276	0.0302661	0.030831	0.0317302	0.032208	0.0328487	0.0334955	0.0340128	0.0346939
0.92	0.000249062	0.000373654	0.000597439	0.00109529	0.00190649	0.00343363	0.00445549	0.00602001	0.00684785	0.00792561	0.00900823	0.00984965	0.0108912	0.0117642	0.0133367	0.0140037	0.0149675	0.0164845	0.0172312	0.0183326	0.0193107	0.0208751	0.0217981	0.022533	0.0233922	0.0241244	0.0250627	0.0256951	0.0269361	0.027524	0.0285208	0.0291093	0.0299367	0.0304944	0.0313866	0.0318593	0.0324888	0.0331311	0.0336413	0.0343197
0.91	0.000246014	0.000374261	0.000592676	0.00108704	0.00189311	0.00339657	0.00441005	0.00595181	0.00676287	0.0078353	0.00890679	0.00974163	0.0107693	0.0116375	0.0131875	0.0138524	0.0148027	0.0163059	0.0170418	0.0181297	0.0190969	0.0206431	0.0215584	0.0222855	0.0231342	0.0238614	0.0247896	0.0254111	0.0266419	0.0272218	0.0282099	0.0287929	0.0296088	0.0301572	0.0310431	0.0315136	0.0321342	0.0327686	0.0332731	0.0339464
0.9	0.000243074	0.000368027	0.000590476	0.00107606	0.00186859	0.00335933	0.00436062	0.00588483	0.00669049	0.00773989	0.0087991	0.00963549	0.0106472	0.0115091	0.0130367	0.013693	0.0146421	0.0161236	0.0168443	0.0179249	0.018884	0.020413	0.0213211	0.0220359	0.0228774	0.023598	0.024513	0.025127	0.0263445	0.026919	0.027895	0.0284735	0.0292799	0.0298203	0.0306981	0.0311601	0.0317773	0.0324057	0.0329032	0.0335694
0.89	0.00023904	0.000367504	0.000580775	0.00107163	0.00185251	0.00332165	0.00430469	0.00582202	0.00662833	0.00765125	0.00869959	0.00954016	0.0105288	0.0113794	0.0128873	0.0135376	0.014478	0.0159381	0.0166493	0.0177235	0.0186689	0.0201809	0.021081	0.0217884	0.0226192	0.0233327	0.024237	0.0248453	0.0260511	0.026613	0.0275819	0.028151	0.0289512	0.0294858	0.0303563	0.030812	0.0314236	0.0320426	0.0325357	0.0331951
0.88	0.000238264	0.000359395	0.000575918	0.00105715	0.00183915	0.00328268	0.0042509	0.00575966	0.00655953	0.00755798	0.00860457	0.0094289	0.0104042	0.0112515	0.0127337	0.0133849	0.014315	0.0157546	0.0164578	0.017518	0.0184545	0.0199517	0.0208376	0.0215406	0.0223594	0.0230665	0.0239597	0.024563	0.0257555	0.0263098	0.0272694	0.0278312	0.0286243	0.0291524	0.0300111	0.030461	0.0310652	0.0316788	0.0321671	0.0328187
0.87	0.000235342	0.000355963	0.000566261	0.00104741	0.00180265	0.0032463	0.00420456	0.00569158	0.0064854	0.00746358	0.00850515	0.00932115	0.0102873	0.0111217	0.0125924	0.0132335	0.0141531	0.0155756	0.0162668	0.0173184	0.0182451	0.0197267	0.0205985	0.0212927	0.022103	0.0227939	0.0236828	0.0242815	0.0254607	0.0260101	0.0269578	0.0275127	0.0282946	0.02882	0.0296694	0.0301133	0.0307092	0.0313151	0.0317991	0.0324435
0.86	0.000232506	0.000356401	0.000563967	0.00104404	0.00179518	0.00320888	0.0041576	0.00562677	0.00640861	0.00737671	0.00840919	0.00921355	0.010165	0.0109903	0.0124439	0.0130785	0.0139871	0.0153962	0.0160739	0.0171194	0.0180345	0.0194948	0.02036	0.0210432	0.0218468	0.0225303	0.023408	0.0239979	0.0251645	0.0257087	0.0266451	0.0271925	0.0279686	0.0284852	0.029324	0.0297657	0.0303567	0.0309525	0.0314303	0.0320667
0.85	0.000229637	0.000353001	0.000554664	0.00103358	0.00176249	0.00317153	0.00410816	0.00555656	0.00633613	0.00729208	0.00830737	0.00910527	0.010045	0.0108612	0.0122977	0.0129204	0.0138241	0.0152158	0.0158892	0.0169155	0.0178206	0.0192673	0.0201205	0.0207985	0.0215925	0.022267	0.0231331	0.0237154	0.0248669	0.0254082	0.0263307	0.0268745	0.027641	0.0281536	0.0289808	0.0294176	0.0300018	0.0305914	0.031063	0.0316927
0.84	0.000226291	0.000343795	0.000548091	0.00101678	0.00174585	0.00313329	0.00405828	0.00548061	0.00626145	0.00720858	0.00820759	0.00899879	0.00992215	0.0107367	0.0121533	0.0127614	0.0136577	0.015036	0.0157031	0.0167166	0.0176068	0.019044	0.019879	0.020552	0.0213352	0.0220002	0.0228514	0.0234331	0.0245718	0.0251054	0.0260188	0.0265544	0.0273125	0.027819	0.028635	0.0290675	0.0296466	0.0302271	0.0306947	0.0313169
0.83	0.000223051	0.0003388	0.000542929	0.00100348	0.00172987	0.00309549	0.00400669	0.00540852	0.00618868	0.00712496	0.00810657	0.00888621	0.00979831	0.0106069	0.0120044	0.012607	0.0134902	0.0148553	0.0155205	0.0165134	0.0173993	0.0188166	0.0196419	0.0203036	0.0210808	0.021736	0.0225843	0.0231516	0.0242781	0.0248061	0.0257056	0.0262365	0.0269849	0.0274847	0.0282917	0.0287201	0.029291	0.0298679	0.0303274	0.0309446
0.82	0.000219822	0.000334992	0.000536851	0.000993783	0.00171078	0.00305827	0.00395899	0.00534185	0.00611073	0.00703848	0.00800725	0.00877842	0.00967478	0.0104777	0.0118542	0.0124532	0.0133274	0.0146709	0.0153347	0.0163132	0.0171891	0.018579	0.0194027	0.0200563	0.0208251	0.0214718	0.0223082	0.0228698	0.0239839	0.0245065	0.0253905	0.0259169	0.0266565	0.0271511	0.0279487	0.0283715	0.0289361	0.0295074	0.0299613	0.0305706
0.81	0.000217643	0.000331639	0.000529754	0.000979106	0.00168724	0.00302097	0.00390959	0.00527641	0.00603214	0.00695307	0.00790553	0.00866837	0.00955214	0.0103462	0.0117079	0.0122991	0.013161	0.0144878	0.0151474	0.0161108	0.0169771	0.0183556	0.0191627	0.0198083	0.0205691	0.0212086	0.0220338	0.0225886	0.0236889	0.0242031	0.0250778	0.0255974	0.026327	0.0268187	0.0276051	0.0280224	0.02858	0.0291424	0.0295928	0.0301954
0.8	0.000214769	0.000327453	0.000514537	0.000966665	0.0016673	0.00298305	0.00385915	0.00520791	0.00594036	0.00686296	0.00780389	0.00856001	0.00943259	0.0102167	0.0115627	0.0121451	0.0129995	0.0143051	0.0149587	0.0159084	0.0167647	0.0181259	0.0189241	0.0195599	0.0203133	0.0209446	0.0217579	0.0223086	0.0233948	0.0239044	0.0247636	0.0252791	0.0259993	0.0264859	0.027261	0.0276732	0.0282242	0.0287797	0.0292248	0.0298215
0.79	0.000211763	0.000322701	0.000518091	0.000953227	0.00164169	0.00294127	0.00380926	0.00514144	0.00586305	0.00677345	0.00770739	0.00845672	0.00931496	0.0100871	0.0114156	0.0119926	0.0128359	0.014122	0.0147689	0.0157059	0.0165522	0.017896	0.0186839	0.0193103	0.0200576	0.0206804	0.0214832	0.0220295	0.0230991	0.0236029	0.0244505	0.0249611	0.0256717	0.0261533	0.0269169	0.0273249	0.0278693	0.0284185	0.0288565	0.0294445
0.78	0.000208385	0.000319022	0.00051164	0.000940159	0.00162256	0.00290557	0.00375587	0.005079	0.00578625	0.00669107	0.0076076	0.00834772	0.00919467	0.00995998	0.0112717	0.0118381	0.0126749	0.013941	0.0145823	0.0155053	0.0163393	0.0176694	0.018444	0.0190621	0.0198021	0.0204161	0.0212112	0.0217474	0.0228042	0.0232998	0.0241403	0.0246436	0.0253444	0.0258202	0.0265759	0.0269776	0.0275141	0.0280563	0.0284882	0.0290699
0.77	0.000205518	0.000313845	0.000506821	0.000927617	0.00159301	0.00286706	0.00370538	0.005014	0.00571239	0.00660791	0.00750905	0.00823683	0.00907934	0.00983061	0.0111256	0.011682	0.0125108	0.0137567	0.0143933	0.0153065	0.0161264	0.0174397	0.0182046	0.0188144	0.0195443	0.0201485	0.0209359	0.0214651	0.0225093	0.0229978	0.0238278	0.0243257	0.025018	0.0254857	0.0262331	0.0266292	0.0271584	0.0276924	0.028119	0.0286942
0.76	0.000202125	0.000308616	0.000500652	0.000915247	0.00157325	0.00282802	0.00365739	0.00494778	0.005644	0.00652641	0.00741078	0.00812666	0.00895838	0.00970158	0.0109803	0.0115268	0.0123479	0.0135757	0.0142048	0.0151054	0.0159148	0.0172111	0.0179659	0.0185673	0.0192896	0.0198846	0.0206624	0.0211846	0.0222152	0.0226977	0.0235152	0.0240086	0.0246904	0.0251515	0.0258917	0.0262814	0.0268026	0.0273321	0.0277535	0.0283202
0.75	0.000199213	0.000304576	0.000493976	0.000903773	0.00155058	0.00278847	0.00360624	0.00488274	0.00556899	0.00643781	0.0073114	0.00801841	0.00883733	0.0095726	0.0108333	0.0113722	0.0121807	0.0133931	0.0140154	0.0149057	0.0157043	0.016983	0.0177281	0.0183208	0.0190333	0.0196198	0.0203886	0.0209032	0.0219208	0.0223966	0.0232037	0.0236884	0.0243617	0.0248184	0.025548	0.0259316	0.0264485	0.0269705	0.0273868	0.0279464
0.74	0.000196456	0.000300719	0.000488276	0.000879699	0.00152793	0.00275053	0.00355693	0.00482133	0.00549248	0.00635074	0.00721219	0.00791026	0.00871802	0.0094423	0.0106868	0.0112175	0.0120185	0.0132114	0.0138261	0.0147045	0.0154907	0.016755	0.0174911	0.0180743	0.0187771	0.0193556	0.020113	0.0206232	0.0216256	0.0220971	0.022892	0.0233706	0.0240355	0.0244857	0.0252062	0.0255852	0.0260962	0.0266096	0.0270207	0.0275719
0.73	0.000194042	0.00029596	0.000483044	0.000864235	0.0015066	0.00271295	0.00351168	0.00475568	0.00541831	0.00626446	0.00711303	0.00780266	0.00859814	0.00931387	0.0105391	0.0110635	0.0118547	0.0130317	0.0136365	0.0145057	0.0152796	0.0165253	0.0172532	0.0178284	0.0185234	0.0190916	0.0198389	0.0203433	0.02133	0.0217968	0.0225806	0.0230499	0.0237086	0.0241522	0.0248635	0.0252358	0.0257411	0.0262462	0.0266516	0.027197
0.72	0.000190782	0.000291226	0.000476916	0.000858524	0.0014893	0.00267371	0.00346141	0.00469226	0.00534128	0.006178	0.00701453	0.00769735	0.00847807	0.00918507	0.0103916	0.0109118	0.0116916	0.0128531	0.0134486	0.0143061	0.015069	0.016295	0.0170144	0.0175806	0.0182676	0.0188284	0.0195657	0.0200627	0.0210361	0.0214983	0.0222704	0.022733	0.0233817	0.0238192	0.0245202	0.0248881	0.0253877	0.0258856	0.0262853	0.0268227
0.71	0.000188216	0.000287537	0.000469741	0.000850243	0.00146782	0.00263491	0.00341313	0.0046268	0.00526444	0.00609322	0.00691289	0.00758881	0.00835947	0.00905575	0.0102469	0.0107583	0.0115256	0.012672	0.0132589	0.0141036	0.0148589	0.0160684	0.016776	0.0173343	0.0180108	0.0185667	0.0192916	0.0197808	0.0207416	0.0211963	0.0219576	0.022414	0.0230548	0.0234859	0.0241756	0.0245387	0.0250316	0.0255229	0.0259186	0.0264482
0.7	0.000185453	0.000282647	0.000462345	0.000837004	0.00144666	0.00259822	0.00336324	0.00456133	0.0051917	0.00600775	0.00681367	0.00747723	0.00824079	0.0089268	0.0100998	0.0106041	0.0113632	0.0124916	0.01307	0.0139037	0.0146475	0.0158394	0.0165387	0.0170889	0.0177551	0.0183012	0.0190173	0.0195005	0.0204474	0.0208974	0.021647	0.0220966	0.0227282	0.0231542	0.0238348	0.0241907	0.0246779	0.0251632	0.0255497	0.0260738
0.69	0.000182753	0.000278816	0.000454335	0.000824321	0.00142528	0.00255955	0.00331452	0.00449438	0.00511725	0.00591945	0.00671506	0.00736778	0.00811959	0.00879746	0.00995327	0.0104511	0.0111998	0.0123101	0.0128811	0.0137029	0.0144362	0.0156093	0.0163003	0.01684	0.0174986	0.0180356	0.0187439	0.0192178	0.0201533	0.0205967	0.021335	0.0217789	0.0224006	0.0228212	0.0234917	0.0238418	0.0243216	0.0248005	0.0251828	0.0256994
0.68	0.000179745	0.000275525	0.000447386	0.000811633	0.00140411	0.00251957	0.00326505	0.00442882	0.00504178	0.00583239	0.00661501	0.0072625	0.00800122	0.0086675	0.00980903	0.0102957	0.0110365	0.0121294	0.0126922	0.0135013	0.0142236	0.0153814	0.0160623	0.0165947	0.017244	0.017773	0.0184705	0.0189378	0.0198603	0.0202961	0.0210255	0.0214625	0.0220749	0.0224885	0.0231506	0.023494	0.0239675	0.02444	0.0248162	0.0253272
0.67	0.000177045	0.000270829	0.000440478	0.000799046	0.0013826	0.0024807	0.00321878	0.00436221	0.0049665	0.00574627	0.00651604	0.00715373	0.00788164	0.00853814	0.00966232	0.0101446	0.0108705	0.0119483	0.0125041	0.0132994	0.0140115	0.0151531	0.0158221	0.0163475	0.0169884	0.0175098	0.0181963	0.0186583	0.0195677	0.0199956	0.020715	0.0211447	0.0217484	0.0221558	0.0228084	0.0231453	0.0236116	0.0240773	0.0244503	0.0249508
0.66	0.000173885	0.000268067	0.000434772	0.000787242	0.00135997	0.00244141	0.00316761	0.00429603	0.00489192	0.00565892	0.00641612	0.00704652	0.00776298	0.00840885	0.00951651	0.00999074	0.0107084	0.0117677	0.0123139	0.0130992	0.0138028	0.0149228	0.0155844	0.0161037	0.0167321	0.0172468	0.0179221	0.0183783	0.0192734	0.0196965	0.0204046	0.0208273	0.0214219	0.021823	0.0224663	0.0227989	0.0232567	0.0237181	0.0240837	0.0245786
0.65	0.000170947	0.000264009	0.000426763	0.000775108	0.00133936	0.00240353	0.00311863	0.00422915	0.00481662	0.00557231	0.00631665	0.00693739	0.00764305	0.00827864	0.00937293	0.00983715	0.0105455	0.0115887	0.0121256	0.0129006	0.0135931	0.0146872	0.0153468	0.0158575	0.0164781	0.0169827	0.0176503	0.018099	0.0189805	0.0193959	0.0200939	0.0205103	0.0210958	0.0214918	0.0221247	0.0224511	0.022903	0.0233574	0.0237177	0.0242031
0.64	0.000168454	0.000258927	0.000417053	0.000763685	0.00131798	0.00236524	0.00306967	0.00416316	0.00474158	0.00548577	0.00621525	0.00683128	0.00752523	0.00814937	0.00922711	0.00968393	0.0103794	0.0114107	0.0119354	0.0126999	0.013381	0.0144599	0.0151084	0.015612	0.0162223	0.0167203	0.0173754	0.0178178	0.0186856	0.0190954	0.0197817	0.0201924	0.0207688	0.0211589	0.0217813	0.0221033	0.0225485	0.0229956	0.023351	0.0238283
0.63	0.000165633	0.000254767	0.000408049	0.00075034	0.00129827	0.00232757	0.00302066	0.00409717	0.00466681	0.00539869	0.00611567	0.00672253	0.00740781	0.00801968	0.00908046	0.00953072	0.010215	0.0112303	0.0117488	0.0125006	0.0131702	0.0142318	0.014871	0.0153664	0.015968	0.0164594	0.0171027	0.0175391	0.0183916	0.018795	0.0194725	0.0198759	0.0204436	0.0208268	0.0214402	0.0217565	0.0221944	0.0226352	0.0229856	0.0234558
0.62	0.000162973	0.000250683	0.000404451	0.000738897	0.00127698	0.00228878	0.00297323	0.00402974	0.00459256	0.00531061	0.00601681	0.00661382	0.00728835	0.00788941	0.00893345	0.00937709	0.0100515	0.0110509	0.0115594	0.0122997	0.0129586	0.0140046	0.0146322	0.0151207	0.0157117	0.0161967	0.01683	0.0172583	0.018098	0.0184952	0.0191607	0.0195581	0.0201166	0.0204943	0.0210988	0.0214084	0.0218404	0.0222735	0.0226191	0.0230818
0.61	0.000160093	0.000246758	0.00040065	0.000726471	0.00125693	0.00225111	0.00292365	0.00396463	0.00451689	0.00522502	0.00592185	0.0065057	0.00717062	0.00776041	0.00878726	0.00922585	0.00988643	0.010871	0.0113716	0.0121005	0.0127485	0.0137787	0.0143941	0.0148741	0.0154573	0.015938	0.0165564	0.0169781	0.0178049	0.0181941	0.0188499	0.0192423	0.0197916	0.0201624	0.0207575	0.0210635	0.0214884	0.0219134	0.0222539	0.0227075
0.6	0.000157145	0.000242295	0.000393768	0.000715116	0.0012364	0.00221258	0.00287415	0.00389781	0.00444225	0.00513874	0.00582385	0.00639641	0.00705085	0.00763108	0.00864157	0.00907196	0.00972248	0.0106902	0.0111832	0.0119001	0.0125367	0.0135509	0.0141564	0.0146284	0.0152017	0.0156759	0.0162837	0.0166975	0.0175112	0.0178928	0.0185394	0.018925	0.019465	0.0198299	0.0204149	0.0207168	0.0211338	0.0215521	0.0218866	0.0223336
0.59	0.00015398	0.000238463	0.000385821	0.000703115	0.00121578	0.0021752	0.00282492	0.00383202	0.00436713	0.00505378	0.00572628	0.00628779	0.00693347	0.00750298	0.00849774	0.00891955	0.00955792	0.0105095	0.0109964	0.0116986	0.0123264	0.0133243	0.0139191	0.0143814	0.014946	0.0154143	0.0160113	0.0164187	0.0172173	0.0175941	0.01823	0.0186078	0.0191398	0.019498	0.0200736	0.0203709	0.0207811	0.0211919	0.0215208	0.0219597
0.58	0.000151236	0.000234278	0.000378339	0.000691851	0.00119531	0.00213792	0.00277542	0.00376497	0.0042924	0.0049659	0.00562658	0.00617985	0.00681432	0.00737578	0.00835145	0.00876644	0.00939471	0.01033	0.0108082	0.0114979	0.0121159	0.0130965	0.0136819	0.0141366	0.0146912	0.0151516	0.0157384	0.016139	0.0169231	0.0172936	0.0179199	0.0182908	0.0188135	0.0191663	0.0197315	0.0200243	0.020427	0.0208303	0.021153	0.0215854
0.57	0.000148784	0.000229789	0.000372703	0.000679976	0.00117388	0.00210049	0.00272685	0.00369946	0.00421618	0.00487893	0.00553024	0.00607093	0.0066944	0.00724537	0.00820663	0.00861406	0.00923312	0.0101507	0.0106198	0.0112986	0.0119057	0.0128698	0.013444	0.0138935	0.014437	0.0148902	0.0154658	0.0158602	0.0166308	0.0169939	0.0176095	0.017974	0.018489	0.0188342	0.0193905	0.0196789	0.0200746	0.0204713	0.0207883	0.0212123
0.56	0.00014562	0.000225341	0.000367494	0.000668	0.00115047	0.00206437	0.0026795	0.00363229	0.00414209	0.00479223	0.00543118	0.00596289	0.00657493	0.00711668	0.00806157	0.00846209	0.00906892	0.00997119	0.0104324	0.0110991	0.0116955	0.0126427	0.0132067	0.0136457	0.0141821	0.0146273	0.0151929	0.0155792	0.0163374	0.0166942	0.0172989	0.0176573	0.0181621	0.0185023	0.0190486	0.0193319	0.019721	0.0201108	0.0204215	0.0208387
0.55	0.000142917	0.000220974	0.00036039	0.000652048	0.00113082	0.002026	0.00263215	0.00356732	0.00406807	0.00470685	0.00533284	0.00585346	0.00645991	0.00698902	0.0079159	0.00831132	0.00890604	0.00979364	0.0102457	0.0109002	0.0114859	0.0124156	0.0129714	0.0134027	0.0139268	0.0143651	0.0149208	0.0152992	0.0160451	0.0163947	0.0169886	0.0173419	0.0178366	0.0181713	0.018707	0.0189859	0.019368	0.0197507	0.0200554	0.0204643
0.54	0.000140491	0.000217688	0.000353381	0.00063785	0.00111003	0.00198802	0.00258222	0.00350085	0.00399514	0.00462098	0.00523455	0.00574438	0.00634094	0.00686056	0.00777136	0.00815673	0.00874238	0.00961288	0.010057	0.0107012	0.0112742	0.0121868	0.012734	0.0131566	0.0136713	0.0141011	0.0146473	0.0150187	0.0157511	0.0160938	0.0166772	0.0170241	0.0175108	0.0178381	0.0183645	0.0186388	0.0190133	0.0193897	0.0196884	0.0200909
0.53	0.00013758	0.000212996	0.000345911	0.00062525	0.00108868	0.00195024	0.00253304	0.00343492	0.00392031	0.00453412	0.00513746	0.00563793	0.00622186	0.00673	0.0076261	0.00800478	0.00857865	0.00943497	0.00986936	0.0105007	0.011065	0.0119607	0.0124962	0.0129112	0.0134177	0.0138396	0.0143756	0.0147388	0.0154582	0.0157954	0.0163669	0.0167071	0.0171853	0.017506	0.0180225	0.018292	0.01866	0.0190296	0.0193236	0.0197178
0.52	0.000134707	0.000208947	0.000339732	0.000613569	0.00106741	0.00191276	0.00248468	0.00337031	0.00384583	0.00444771	0.0050394	0.00552975	0.00610178	0.0066005	0.00748141	0.00785369	0.00841561	0.00925548	0.00968185	0.0103012	0.010854	0.0117334	0.0122594	0.0126656	0.013163	0.0135764	0.0141024	0.0144587	0.0151638	0.0154953	0.0160552	0.0163896	0.0168596	0.0171736	0.0176801	0.0179449	0.0183059	0.0186686	0.018957	0.0193447
0.51	0.000132204	0.000205065	0.000333056	0.00060103	0.00104635	0.00187576	0.00243629	0.0033045	0.00377129	0.00436081	0.00494172	0.00542262	0.00598418	0.00647216	0.0073353	0.00770255	0.00825404	0.0090755	0.00949485	0.0101033	0.0106446	0.0115059	0.0120225	0.0124212	0.012909	0.0133144	0.0138301	0.014179	0.014872	0.0151968	0.0157453	0.0160735	0.0165346	0.0168431	0.0173406	0.017599	0.0179526	0.0183088	0.0185914	0.0189722
0.5	0.000129123	0.000201338	0.000325702	0.000589447	0.00102562	0.00183808	0.00238794	0.00323932	0.00369653	0.00427469	0.00484413	0.0053153	0.00586638	0.00634283	0.00718964	0.00755	0.00809006	0.00889659	0.00930678	0.00990544	0.0104346	0.0112793	0.0117849	0.0121755	0.0126537	0.0130517	0.0135578	0.0138998	0.014578	0.0148976	0.0154347	0.0157567	0.0162086	0.016511	0.0169983	0.0172527	0.0175992	0.0179486	0.0182252	0.0185976
0.49	0.00012642	0.000197593	0.00031891	0.000577349	0.00100483	0.00180169	0.0023403	0.00317353	0.00362155	0.00418807	0.00474577	0.00520879	0.00574684	0.006215	0.00704431	0.00739798	0.00792713	0.0087179	0.00911939	0.00970539	0.0102242	0.0110523	0.0115474	0.0119306	0.0123996	0.0127899	0.0132857	0.0136197	0.0142862	0.0145985	0.0151256	0.0154409	0.0158836	0.0161793	0.0166576	0.0169064	0.0172469	0.0175889	0.0178611	0.0182253
0.48	0.000123797	0.000193316	0.000312256	0.000565611	0.000983131	0.00176473	0.00229169	0.00310705	0.00354512	0.00410167	0.00464828	0.00510047	0.00562637	0.00608738	0.00689961	0.00724456	0.0077646	0.00853792	0.00893211	0.0095059	0.0100142	0.0108255	0.0113098	0.0116861	0.0121445	0.0125259	0.0130132	0.0133393	0.0139926	0.0142994	0.0148141	0.0151237	0.0155572	0.0158475	0.0163156	0.0165596	0.016893	0.0172283	0.0174947	0.0178517
0.47	0.000121108	0.000189273	0.000306084	0.000555219	0.000962454	0.00172693	0.00224419	0.00304117	0.0034708	0.00401594	0.00455134	0.0049942	0.00550953	0.0059601	0.00675455	0.00709416	0.0076017	0.00835883	0.00874503	0.00930666	0.00980471	0.0105992	0.0110736	0.0114406	0.0118904	0.0122649	0.0127419	0.0130612	0.0137011	0.0140014	0.0145048	0.0148087	0.0152324	0.0155168	0.0159757	0.0162144	0.0165405	0.0168684	0.0171302	0.0174796
0.46	0.000118268	0.000185239	0.000299886	0.000543721	0.000941374	0.00168869	0.00219571	0.00297629	0.00339651	0.00393199	0.00445368	0.00488833	0.00539053	0.00583223	0.00661052	0.0069424	0.0074385	0.00817915	0.00855894	0.00910793	0.00959591	0.0103722	0.0108377	0.0111951	0.0116368	0.0120027	0.0124696	0.012782	0.013409	0.0137024	0.0141954	0.0144925	0.0149078	0.0151864	0.0156355	0.0158683	0.0161879	0.0165086	0.0167654	0.0171078
0.45	0.000115266	0.000180978	0.000292919	0.000530884	0.000920713	0.00165148	0.00214708	0.00291031	0.00332202	0.00384551	0.00435552	0.00478213	0.00527138	0.00570364	0.00646446	0.00679048	0.00727605	0.00800032	0.00837094	0.00890888	0.00938611	0.0101445	0.0106003	0.0109501	0.011383	0.01174	0.0121966	0.0125027	0.0131155	0.0134022	0.0138855	0.0141757	0.0145816	0.0148553	0.0152936	0.0155221	0.0158339	0.016148	0.0163997	0.0167332
0.44	0.000112803	0.000176664	0.000286097	0.000518508	0.000899599	0.00161342	0.0020994	0.00284501	0.00324755	0.00375958	0.0042574	0.00467539	0.0051534	0.00557547	0.0063201	0.006639	0.00711303	0.00782194	0.00818378	0.00871025	0.00917718	0.00991864	0.0103645	0.0107072	0.0111291	0.0114787	0.0119253	0.0122237	0.0128226	0.0131039	0.0135761	0.0138602	0.0142568	0.0145243	0.014954	0.015176	0.0154815	0.0157881	0.0160355	0.0163605
0.43	0.000110166	0.000172577	0.000279748	0.000508614	0.000878731	0.00157634	0.00205133	0.0027789	0.00317272	0.00367297	0.0041607	0.00457027	0.00503521	0.00544834	0.0061744	0.00648689	0.00695012	0.00764332	0.00799646	0.00851075	0.00896758	0.00969129	0.0101269	0.0104629	0.0108738	0.0112167	0.0116526	0.0119445	0.0125298	0.0128049	0.0132658	0.0135439	0.0139313	0.014193	0.0146124	0.0148299	0.015128	0.0154277	0.0156678	0.0159874
0.42	0.000107595	0.000168663	0.000272755	0.00049604	0.000858168	0.0015385	0.00200292	0.0027144	0.003099	0.00358654	0.00406325	0.0044621	0.00491734	0.00532123	0.00603036	0.00633531	0.00678815	0.00746489	0.00780941	0.00831151	0.00875873	0.00946574	0.00989096	0.010219	0.0106212	0.0109547	0.0113812	0.011666	0.0122377	0.0125062	0.0129566	0.0132279	0.013607	0.0138625	0.0142718	0.0144836	0.014775	0.0150682	0.0153031	0.0156147
0.41	0.000104842	0.000164361	0.000265964	0.000482886	0.000837423	0.00150059	0.0019543	0.00264906	0.0030239	0.00350119	0.00396671	0.00435532	0.0047999	0.00519381	0.00588555	0.00618295	0.00662591	0.00728554	0.00762164	0.00811227	0.00854975	0.00923874	0.0096545	0.00997485	0.0103664	0.010693	0.0111088	0.0113866	0.0119449	0.0122071	0.0126466	0.0129119	0.0132814	0.0135309	0.0139307	0.0141368	0.0144206	0.0147074	0.0149367	0.0152413
0.4	0.000102213	0.000160137	0.000260005	0.000470723	0.000816536	0.0014641	0.00190725	0.00258417	0.00294955	0.00341539	0.0038693	0.00424861	0.00468184	0.00506696	0.0057405	0.00603093	0.00646327	0.00710699	0.0074353	0.00791338	0.00834068	0.0090137	0.00941755	0.0097313	0.0101136	0.0104317	0.0108363	0.0111081	0.0116528	0.0119087	0.0123381	0.0125967	0.0129571	0.0132006	0.0135908	0.0137917	0.0140693	0.0143488	0.0145723	0.0148692
0.39	9.95063e-05	0.000156309	0.000253787	0.000459201	0.000795706	0.00142672	0.001859	0.00251901	0.00287486	0.00332885	0.00377124	0.0041419	0.00456408	0.00493966	0.00559615	0.00587933	0.00630013	0.00692769	0.00724751	0.00771399	0.00813052	0.00878654	0.0091814	0.00948614	0.00985988	0.0101697	0.0105647	0.0108294	0.0113601	0.0116092	0.0120282	0.01228	0.0126318	0.012869	0.0132496	0.013446	0.0137168	0.013989	0.0142074	0.0144963
0.38	9.68937e-05	0.000152262	0.000246943	0.000448174	0.0007749	0.00138979	0.00181102	0.00245472	0.0028008	0.00324348	0.00367372	0.00403516	0.00444668	0.00481148	0.00545058	0.00572841	0.00613822	0.00674932	0.00706187	0.00751617	0.00792126	0.00856102	0.00894593	0.00924208	0.0096066	0.00990795	0.010293	0.0105506	0.0110685	0.0113111	0.011719	0.0119655	0.0123076	0.0125387	0.0129091	0.0131016	0.0133644	0.0136303	0.0138429	0.0141241
0.37	9.4137e-05	0.000148175	0.000240463	0.000435829	0.00075344	0.00135247	0.00176204	0.00239012	0.00272637	0.00315672	0.00357568	0.00393176	0.00432797	0.00468465	0.00530596	0.00557665	0.00597547	0.00657109	0.00687503	0.0073175	0.00771118	0.00833524	0.00870903	0.00899793	0.00935222	0.00964616	0.0100208	0.0102711	0.010776	0.0110122	0.0114099	0.0116493	0.0119825	0.012208	0.0125677	0.0127551	0.0130112	0.0132701	0.0134764	0.0137509
0.36	9.16326e-05	0.000144021	0.000234577	0.000423245	0.000733009	0.00131564	0.00171405	0.00232488	0.00265258	0.00307109	0.00347798	0.00382495	0.00420975	0.00455771	0.00516337	0.00542541	0.00581396	0.00639308	0.00668802	0.00711965	0.00750248	0.00810922	0.00847359	0.00875467	0.00910071	0.00938586	0.00975072	0.00999288	0.0104853	0.0107148	0.0111018	0.0113344	0.011658	0.011878	0.0122284	0.0124107	0.0126596	0.0129115	0.0131117	0.0133793
0.35	8.88734e-05	0.000139885	0.000228074	0.000411519	0.000711935	0.00127808	0.0016653	0.00225937	0.00257862	0.00298488	0.00338057	0.00371721	0.00409139	0.00442995	0.00501949	0.00527366	0.00565184	0.00621556	0.006501	0.0069206	0.00729294	0.00788303	0.00823706	0.00850997	0.00884661	0.00912375	0.00947907	0.00971339	0.0101928	0.0104163	0.0107922	0.0110177	0.0113337	0.0115463	0.0118872	0.0120646	0.0123073	0.0125513	0.012747	0.0130067
0.34	8.62613e-05	0.000135771	0.000221162	0.000399743	0.000691375	0.00124134	0.00161701	0.00219407	0.00250587	0.00289866	0.00328332	0.00361007	0.00397539	0.00430262	0.00487608	0.00512173	0.00548919	0.00603772	0.00631532	0.00672276	0.00708415	0.00765688	0.00800187	0.00826694	0.00859356	0.00886176	0.00920793	0.00943569	0.00990126	0.0101183	0.0104838	0.0107026	0.0110095	0.0112161	0.0115476	0.0117205	0.0119559	0.0121926	0.0123821	0.0126346
0.33	8.36082e-05	0.000131461	0.000214497	0.000388533	0.000670321	0.00120477	0.00156903	0.0021291	0.00243173	0.00281325	0.00318557	0.00350291	0.00385795	0.00417456	0.00473217	0.00497039	0.0053275	0.00585905	0.0061277	0.00652465	0.0068752	0.00743077	0.00776488	0.0080234	0.00834036	0.00860058	0.00893589	0.00915788	0.00960901	0.00982046	0.0101746	0.0103875	0.0106847	0.0108853	0.0112071	0.0113743	0.0116032	0.0118329	0.0120169	0.0122625
0.32	8.13687e-05	0.000127586	0.000208455	0.000376633	0.000649993	0.00116766	0.00152087	0.00206471	0.00235843	0.00272769	0.00308839	0.00339629	0.00374066	0.00404713	0.00458696	0.00481935	0.00516614	0.00568103	0.00594187	0.00632614	0.0066668	0.00720662	0.00752945	0.00778019	0.00808836	0.0083393	0.00866515	0.00887952	0.00931697	0.0095228	0.00986578	0.0100723	0.010361	0.0105556	0.0108673	0.0110293	0.0112516	0.0114745	0.0116527	0.0118905
0.31	7.87703e-05	0.000123357	0.000201992	0.00036486	0.000629602	0.00113162	0.00147323	0.0019991	0.00228432	0.00264175	0.00299164	0.00328934	0.00362332	0.00392088	0.00444296	0.00466773	0.00500356	0.00550158	0.00575538	0.00612732	0.00645823	0.00697996	0.00729299	0.00753638	0.00783453	0.00807789	0.00839345	0.00860109	0.009025	0.00922478	0.00955641	0.00975625	0.010036	0.0102244	0.0105269	0.0106839	0.0108988	0.0111147	0.0112875	0.0115179
0.3	7.60727e-05	0.000119409	0.000195519	0.000352944	0.00060886	0.00109454	0.00142591	0.00193463	0.00220922	0.00255616	0.00289517	0.00318263	0.00350579	0.00379388	0.00429925	0.00451642	0.00484137	0.00532356	0.00556981	0.00592978	0.00625019	0.00675455	0.00705737	0.00729264	0.00758109	0.00781742	0.00812203	0.0083233	0.00873431	0.00892681	0.00924799	0.00944191	0.00971218	0.00989503	0.0101879	0.0103391	0.0105476	0.0107561	0.0109238	0.0111474
0.29	7.35583e-05	0.000115351	0.000188987	0.000341227	0.000588094	0.00105798	0.00137741	0.00186942	0.00213531	0.00246987	0.00279852	0.00307581	0.00338828	0.00366672	0.00415532	0.0043645	0.00467885	0.0051463	0.00538369	0.00573169	0.00604148	0.00652912	0.00682084	0.00704823	0.0073273	0.00755573	0.00785037	0.00804497	0.00844232	0.00862819	0.00893863	0.00912629	0.00938755	0.00956445	0.00984684	0.00999329	0.010195	0.0103969	0.0105588	0.0107741
0.28	7.10068e-05	0.000111253	0.000182349	0.000329135	0.000568093	0.00102163	0.00132994	0.00180459	0.00206118	0.0023849	0.00270134	0.00296934	0.00327093	0.00354019	0.00401225	0.00421365	0.00451763	0.00496866	0.00519793	0.00553421	0.00583316	0.0063033	0.00658602	0.00680533	0.00707445	0.007295	0.0075798	0.00776785	0.00815158	0.0083313	0.00863011	0.00881136	0.00906337	0.00923447	0.00950654	0.00964836	0.00984324	0.0100384	0.0101951	0.010403
0.27	6.83196e-05	0.000107181	0.000175646	0.000317096	0.000547859	0.000984539	0.00128225	0.0017402	0.00198758	0.0022988	0.00260409	0.00286289	0.00315425	0.0034131	0.00386968	0.00406343	0.00435601	0.00479099	0.00501183	0.00533646	0.00562452	0.00607769	0.00635064	0.00656208	0.00682182	0.00703446	0.00730907	0.00749017	0.00785997	0.0080336	0.00832192	0.00849673	0.00873964	0.00890421	0.00916694	0.00930359	0.00949207	0.00968	0.00983105	0.0100322
0.26	6.57593e-05	0.000103012	0.000169058	0.000305231	0.000527145	0.000947678	0.00123445	0.00167544	0.00191343	0.00221367	0.00250691	0.00275695	0.00303701	0.00328638	0.00372517	0.00391402	0.00419409	0.00461186	0.00482557	0.00513815	0.00541527	0.00585168	0.0061142	0.00631846	0.00656776	0.00677286	0.00703698	0.00721145	0.00756764	0.00773524	0.00801266	0.00818111	0.00841479	0.00857324	0.00882727	0.00895769	0.00913954	0.00932034	0.00946582	0.00965911
0.25	6.32851e-05	9.91237e-05	0.000162736	0.000293298	0.0005067	0.000911449	0.00118673	0.00161095	0.00183977	0.00212818	0.00241006	0.00265046	0.00292039	0.00316034	0.00358172	0.00376308	0.00403229	0.00443435	0.00463987	0.00494069	0.00520692	0.00562692	0.00587915	0.00607499	0.00631509	0.00651223	0.00676665	0.00693387	0.00727695	0.00743811	0.00770424	0.00786666	0.00809141	0.00824347	0.00848819	0.00861329	0.00878798	0.00896194	0.0091017	0.00928792
0.24	6.06667e-05	9.51965e-05	0.000156285	0.000281063	0.000486492	0.00087466	0.00113851	0.00154654	0.00176658	0.00204218	0.00231251	0.00254405	0.00280256	0.00303297	0.00343788	0.00361224	0.00387349	0.00425628	0.00445352	0.0047423	0.00499774	0.00540108	0.00564349	0.00583163	0.00606131	0.00625121	0.00649485	0.00665546	0.00698521	0.00713943	0.00739519	0.00755095	0.0077672	0.00791243	0.00814773	0.00826765	0.00843532	0.00860219	0.00873652	0.00891596
0.23	5.80005e-05	9.1066e-05	0.00014942	0.00026945	0.000465755	0.000837874	0.00109071	0.00148149	0.00169277	0.00195699	0.00221615	0.0024382	0.00268579	0.00290681	0.00329429	0.00346189	0.00371143	0.00407845	0.00426783	0.00454418	0.00478929	0.00517617	0.00540855	0.00558831	0.00580864	0.00599033	0.00622457	0.00637837	0.00669443	0.0068421	0.00708717	0.00723617	0.00744337	0.00758299	0.00780833	0.00792298	0.00808431	0.00824418	0.00837247	0.0085443
0.22	5.54661e-05	8.68684e-05	0.000142888	0.000257447	0.000445552	0.000801324	0.00104311	0.00141669	0.00161884	0.00187129	0.0021195	0.00233188	0.00256839	0.00277992	0.00315033	0.0033104	0.00354945	0.00390202	0.00408125	0.00434556	0.00458036	0.00495029	0.0051719	0.00534423	0.00555537	0.00572906	0.00595315	0.00609989	0.00640215	0.00654396	0.00677803	0.00692071	0.00711889	0.00725242	0.00746792	0.00757783	0.00773167	0.00788468	0.00800702	0.00817209
0.21	5.29187e-05	8.29856e-05	0.000136552	0.000245295	0.000425075	0.000764675	0.000995492	0.0013522	0.00154525	0.0017859	0.00202296	0.00222583	0.00245195	0.00265357	0.00300699	0.00315979	0.00338792	0.003725	0.00389721	0.00414833	0.00437274	0.00472554	0.00493721	0.00510111	0.00530285	0.00546878	0.00568318	0.00582268	0.00611089	0.00624674	0.00646991	0.00660629	0.00679549	0.00692309	0.00712859	0.00723338	0.00738083	0.00752669	0.00764332	0.00780083
0.2	5.03321e-05	7.91011e-05	0.000130196	0.000233527	0.000404548	0.00072792	0.000948238	0.00128726	0.00147187	0.00170043	0.0019264	0.00211913	0.00233465	0.0025269	0.00286315	0.00300927	0.00322574	0.00354751	0.00371084	0.00395144	0.00416355	0.00450011	0.00470078	0.00485747	0.00504969	0.00520773	0.00541156	0.00554446	0.00581916	0.0059485	0.0061613	0.00629091	0.00647087	0.00659248	0.00678825	0.00688768	0.00702809	0.00716738	0.00727853	0.0074284
0.19	4.77737e-05	7.50567e-05	0.000123766	0.000221976	0.000385109	0.000691849	0.000900791	0.00122267	0.00139836	0.0016157	0.00183001	0.00201322	0.0022178	0.00240046	0.00271995	0.00285863	0.00306449	0.00337047	0.00352486	0.00375398	0.00395762	0.00427456	0.00446652	0.00461475	0.00479716	0.0049474	0.00514123	0.0052681	0.00552848	0.00565172	0.00585364	0.00597651	0.00614778	0.00626368	0.00644919	0.00654404	0.00667667	0.00680973	0.00691517	0.00705772
0.18	4.52414e-05	7.10264e-05	0.000117293	0.00021003	0.000364864	0.000655095	0.000853212	0.00115784	0.00132407	0.00153061	0.00173338	0.00190728	0.0021002	0.00227421	0.00257632	0.00270779	0.00290252	0.00319258	0.00333872	0.0035557	0.00374863	0.00404904	0.00423046	0.00437125	0.00454401	0.0046864	0.00486996	0.00499002	0.00523679	0.0053532	0.00554477	0.00566111	0.0058235	0.00593295	0.00610867	0.00619907	0.00632447	0.0064502	0.00654984	0.00668501
0.17	4.26871e-05	6.70749e-05	0.000110753	0.000198328	0.000344598	0.000618708	0.000805712	0.00109317	0.00125069	0.00144522	0.00163683	0.00180113	0.00198356	0.00214765	0.00243314	0.00255731	0.00274141	0.00301519	0.00315308	0.00335797	0.00354062	0.00382623	0.00399698	0.00412867	0.00429148	0.00442636	0.00459942	0.00471309	0.00494609	0.00505605	0.00523701	0.00534698	0.00550013	0.00560362	0.00576945	0.00585512	0.00597379	0.00609254	0.00618677	0.006314
0.16	4.01082e-05	6.31006e-05	0.000104149	0.000186574	0.000324282	0.000582154	0.000758087	0.00102881	0.00117682	0.00135963	0.00154013	0.00169483	0.00186665	0.00202096	0.00228926	0.00240675	0.00257929	0.00283732	0.00296699	0.00315983	0.00333159	0.00360061	0.00376126	0.00388671	0.00403816	0.00416542	0.00432786	0.00443511	0.00465427	0.00475769	0.00492824	0.00503125	0.00517541	0.00527334	0.00542941	0.00550951	0.0056216	0.00573298	0.00582173	0.00594153
0.15	3.7614e-05	5.91378e-05	9.76063e-05	0.000174905	0.000304074	0.00054566	0.00071094	0.000964723	0.0011035	0.00127479	0.00144398	0.00158859	0.00175035	0.00189472	0.00214656	0.00225618	0.00241798	0.00266019	0.002782	0.00296257	0.0031233	0.00337583	0.00352656	0.00364373	0.00378801	0.00390586	0.00405763	0.00415792	0.00436385	0.00446042	0.0046204	0.00471709	0.00485242	0.00494411	0.00509024	0.00516582	0.00527028	0.0053753	0.00545841	0.00557077
0.14	3.49787e-05	5.52918e-05	9.10807e-05	0.000163126	0.000283442	0.000509308	0.000663608	0.000899991	0.00102991	0.00118946	0.00134768	0.00148263	0.0016333	0.00176789	0.00200299	0.00210555	0.00225636	0.00248243	0.00259634	0.00276424	0.00291459	0.00315009	0.00329128	0.00340029	0.00353489	0.00364496	0.00378812	0.00388148	0.00407221	0.00416254	0.00431153	0.00440174	0.00452834	0.00461376	0.00474972	0.00482083	0.00491793	0.00501584	0.00509356	0.00519847
0.13	3.25132e-05	5.12444e-05	8.46188e-05	0.000151511	0.000263022	0.00047285	0.000616055	0.000835486	0.000956457	0.00110465	0.00125163	0.0013768	0.00151655	0.00164181	0.00185957	0.00195516	0.00209554	0.0023052	0.00241101	0.00256704	0.00270636	0.00292507	0.00305631	0.00315748	0.00328247	0.00338481	0.0035176	0.00360467	0.00378223	0.00386679	0.00400382	0.00408752	0.00420496	0.00428445	0.00441117	0.00447644	0.00456718	0.00465793	0.00473015	0.00482746
0.12	3.00426e-05	4.73197e-05	7.80202e-05	0.000139925	0.000242943	0.000436255	0.000568603	0.000771214	0.00088266	0.00101938	0.00115501	0.00127092	0.00139971	0.00151565	0.00171625	0.00180443	0.00193388	0.00212765	0.00222481	0.00236917	0.00249785	0.00269988	0.00282073	0.00291436	0.00302949	0.00312409	0.0032464	0.00332684	0.00349086	0.00356892	0.00369661	0.0037739	0.0038826	0.00395556	0.00407086	0.00413161	0.00421509	0.00429872	0.00436541	0.00445557
0.11	2.74933e-05	4.33784e-05	7.15167e-05	0.000128317	0.000222668	0.000400021	0.000521346	0.000706899	0.000809003	0.000934569	0.00105889	0.00116537	0.00128321	0.00138937	0.00157338	0.00165416	0.00177312	0.00195043	0.0020399	0.00217203	0.00229008	0.00247526	0.00258589	0.00267174	0.00277726	0.00286416	0.00297636	0.00304995	0.0032005	0.00327194	0.00338893	0.00345987	0.00355954	0.00362634	0.00373311	0.00378864	0.00386546	0.00394239	0.00400215	0.0040848
0.1	2.48439e-05	3.95599e-05	6.49846e-05	0.000116625	0.000202181	0.000363862	0.00047382	0.00064258	0.000735215	0.000849587	0.000962382	0.00105895	0.00116632	0.00126307	0.00143022	0.00150336	0.00161178	0.00177283	0.00185387	0.00197409	0.00208149	0.00224982	0.00235052	0.00242842	0.00252434	0.00260314	0.0027054	0.00277224	0.002909	0.00297377	0.00308031	0.00314475	0.00323495	0.00329603	0.00339301	0.00344349	0.00351341	0.00358327	0.003639	0.00371386
0.09	2.23916e-05	3.55466e-05	5.84645e-05	0.000104935	0.000181985	0.000327372	0.000426605	0.000578456	0.000661884	0.000764859	0.000866203	0.000953344	0.0010497	0.0011368	0.00128726	0.00135338	0.00145082	0.00159564	0.00166881	0.00177701	0.00187343	0.00202514	0.00211576	0.00218597	0.00227266	0.00234327	0.00243533	0.00249532	0.00261858	0.00267702	0.00277274	0.00283067	0.00291197	0.00296696	0.00305432	0.00309973	0.00316243	0.00322554	0.00327546	0.00334309
0.08	1.99293e-05	3.16266e-05	5.19751e-05	9.33571e-05	0.000161845	0.000291046	0.000379526	0.00051424	0.000588502	0.000679964	0.000770166	0.000847498	0.000933211	0.00101076	0.00114444	0.00120301	0.00128968	0.00141886	0.00148346	0.00158002	0.00166562	0.00180046	0.00188104	0.00194333	0.00202055	0.00208329	0.00216504	0.00221842	0.00232801	0.00238007	0.00246516	0.00251675	0.00258889	0.0026377	0.00271554	0.00275589	0.00281177	0.00286757	0.00291215	0.00297231
0.07	1.73882e-05	2.76943e-05	4.5558e-05	8.16064e-05	0.000141656	0.000254551	0.000332048	0.000449945	0.000514731	0.000594842	0.000673836	0.000741521	0.000816524	0.000884279	0.00100117	0.00105229	0.00112845	0.00124122	0.00129786	0.00138218	0.00145701	0.0015751	0.0016457	0.00170004	0.00176753	0.00182267	0.00189385	0.00194072	0.00203661	0.00208216	0.00215657	0.00220146	0.00226487	0.00230755	0.00237546	0.00241078	0.00245978	0.00250837	0.00254752	0.00260017
0.06	1.49079e-05	2.3704e-05	3.90933e-05	6.99793e-05	0.000121441	0.00021826	0.000284725	0.000386209	0.00044131	0.00050997	0.00057778	0.000635843	0.000700212	0.000758165	0.000858406	0.000902342	0.000967501	0.00106423	0.00111276	0.00118519	0.00124936	0.00135063	0.00141093	0.00145777	0.00151568	0.00156273	0.00162393	0.00166414	0.00174634	0.00178542	0.00184935	0.0018876	0.00194201	0.00197859	0.00203688	0.00206707	0.00210904	0.00215099	0.00218452	0.00222949
0.05	1.24715e-05	1.97699e-05	3.26012e-05	5.83203e-05	0.000101171	0.000181914	0.000237197	0.000321751	0.000368123	0.000424885	0.000481387	0.000529826	0.000583292	0.000631618	0.000715211	0.000751651	0.000806129	0.000886497	0.000927031	0.000987515	0.00104103	0.00112512	0.00117545	0.00121444	0.00126286	0.00130193	0.001353	0.00138637	0.0014551	0.00148753	0.00154066	0.00157269	0.00161798	0.00164842	0.00169703	0.00172218	0.00175708	0.0017921	0.00182001	0.00185756
0.04	9.96477e-06	1.58702e-05	2.6177e-05	4.66989e-05	8.09466e-05	0.000145597	0.000189784	0.000257522	0.000294753	0.000340267	0.000385441	0.000424004	0.000466832	0.000505575	0.000572287	0.000601508	0.000645196	0.000709456	0.00074202	0.000790403	0.000833098	0.000900535	0.00094068	0.000971966	0.00101058	0.00104207	0.00108278	0.00110949	0.00116441	0.00119046	0.00123308	0.00125862	0.00129497	0.00131915	0.00135816	0.00137831	0.00140617	0.00143417	0.00145655	0.00148655
0.03	7.42538e-06	1.18798e-05	1.96228e-05	3.50426e-05	6.06372e-05	0.000109162	0.000142303	0.000193116	0.000221027	0.000255291	0.000289315	0.00031815	0.000349941	0.000379228	0.000429098	0.000450928	0.00048368	0.000531843	0.000556242	0.000592572	0.000624527	0.000675016	0.000705155	0.000728704	0.000757563	0.00078118	0.000811723	0.000831674	0.000872911	0.000892377	0.000924403	0.000943461	0.000970737	0.00098902	0.00101813	0.00103319	0.00105412	0.00107495	0.00109199	0.0011146
0.02	4.98033e-06	7.86916e-06	1.30977e-05	2.38122e-05	4.04461e-05	7.2844e-05	9.49925e-05	0.000128871	0.000147461	0.000170476	0.000193282	0.000212894	0.00023442	0.000254392	0.000286442	0.000301017	0.000322904	0.000355058	0.000371207	0.00039549	0.00041671	0.000450369	0.000470404	0.000486172	0.000505563	0.000521109	0.000541581	0.000554988	0.000582408	0.00059543	0.000616818	0.000629571	0.000647728	0.000659963	0.000679313	0.000689525	0.000703402	0.000717397	0.000728655	0.000743675
0.01	2.49614e-06	3.94032e-06	6.59496e-06	1.22349e-05	2.02313e-05	3.63717e-05	4.76179e-05	6.45174e-05	7.39102e-05	8.54789e-05	9.70061e-05	0.000107005	0.000118025	0.000128286	0.000145933	0.000153761	0.000165576	0.000183143	0.000192199	0.000205847	0.000208091	0.000224988	0.000235012	0.000242848	0.0002525	0.000260279	0.000270472	0.000277151	0.000290912	0.000297409	0.000308068	0.000314307	0.00032345	0.000329461	0.000339257	0.000344337	0.000351267	0.000358154	0.000363947	0.000371418
0	-2.06491e-09	5.82278e-07	7.04105e-10	1.32248e-09	1.58141e-09	9.9336e-06	2.14871e-09	2.44723e-09	2.86098e-09	2.99459e-09	3.14048e-09	3.01758e-09	2.86801e-09	3.39733e-09	3.40669e-09	3.44288e-09	3.38227e-09	3.99076e-09	4.00923e-09	3.8485e-09	3.58728e-09	3.80573e-09	4.07039e-09	4.03577e-09	4.30051e-09	4.25989e-09	4.19138e-05	4.31385e-05	4.6066e-05	4.75309e-05	4.99582e-05	5.15626e-05	5.37503e-05	5.54185e-05	5.78095e-05	5.93555e-05	6.12106e-05	6.33492e-05	6.4982e-05	6.73141e-05
-0.01	-2.48292e-06	-3.3116e-06	-6.46825e-06	-1.04857e-05	-2.02911e-05	-2.38765e-05	-4.61882e-05	-6.0821e-05	-6.79607e-05	-7.62105e-05	-8.35914e-05	-8.94313e-05	-9.53174e-05	-9.976e-05	-0.000103265	-0.000103998	-0.000104653	-0.000104987	-0.000105001	-0.000197524	-0.00020815	-0.000225188	-0.000235126	-0.000242838	-0.000252342	-0.000260221	-0.000126847	-0.000127472	-0.000128966	-0.000129202	-0.000129954	-0.000130522	-0.000131171	-0.000131235	-0.000131891	-0.000132532	-0.000132363	-0.000132747	-0.000133025	-0.000132847
-0.02	-4.83336e-06	-7.87593e-06	-1.3099e-05	-2.33946e-05	-3.88977e-05	-7.2821e-05	-9.50831e-05	-0.000129147	-0.000147451	-0.000170366	-0.000192781	-0.000212341	-0.000233612	-0.000253137	-0.00028625	-0.000301218	-0.000323066	-0.000354856	-0.000371131	-0.000387375	-0.000407127	-0.000438342	-0.000456504	-0.000470518	-0.000487695	-0.000521002	-0.000540952	-0.000554287	-0.000581646	-0.000594612	-0.000615904	-0.000628681	-0.000646721	-0.000658959	-0.000678238	-0.000688318	-0.000702347	-0.000716101	-0.000727389	-0.000742343
-0.03	-7.4788e-06	-1.18616e-05	-1.96581e-05	-3.48756e-05	-6.1053e-05	-0.000109196	-0.000142803	-0.000193891	-0.000221386	-0.000255556	-0.000289079	-0.000318261	-0.000349949	-0.000378895	-0.000427722	-0.000449705	-0.000481651	-0.000533028	-0.000557666	-0.00059369	-0.000625551	-0.000676586	-0.000706565	-0.000729809	-0.000758378	-0.000782125	-0.000812272	-0.000832316	-0.000873337	-0.000892795	-0.000924698	-0.000943868	-0.000971008	-0.000989386	-0.00101838	-0.00103362	-0.00105438	-0.0010752	-0.0010922	-0.00111453
-0.04	-1.00189e-05	-1.57872e-05	-2.63226e-05	-4.67991e-05	-8.14077e-05	-0.000145584	-0.000190365	-0.00025853	-0.000295281	-0.000340858	-0.000385591	-0.000424553	-0.000466839	-0.000507385	-0.000573247	-0.000603368	-0.000646884	-0.000710685	-0.000743468	-0.000791428	-0.000834018	-0.000901893	-0.000941715	-0.000972865	-0.00101103	-0.00104269	-0.0010829	-0.0011094	-0.00116425	-0.00119005	-0.00123273	-0.00125828	-0.00129444	-0.00131878	-0.00135748	-0.00137779	-0.00140544	-0.00143353	-0.00145575	-0.00148567
-0.05	-1.24786e-05	-1.97398e-05	-3.29253e-05	-5.87125e-05	-0.000101768	-0.000182211	-0.000238123	-0.000323437	-0.000369324	-0.000426455	-0.00048251	-0.000532197	-0.000585273	-0.000634625	-0.000716924	-0.000754747	-0.000809041	-0.00088887	-0.000929991	-0.000989867	-0.00104311	-0.00112794	-0.00117778	-0.00121675	-0.00126464	-0.00130404	-0.00135419	-0.00138745	-0.00145606	-0.0014884	-0.00154167	-0.00157371	-0.00161889	-0.00164937	-0.00169768	-0.00172312	-0.00175784	-0.00179266	-0.00182081	-0.00185805
-0.06	-1.49419e-05	-2.37781e-05	-3.95383e-05	-7.04738e-05	-0.000122032	-0.000218583	-0.00028571	-0.000387995	-0.000443224	-0.000512097	-0.000579621	-0.000638552	-0.000702271	-0.000761545	-0.00086016	-0.000905503	-0.00097067	-0.00106636	-0.00111573	-0.00118775	-0.00125137	-0.00135319	-0.00141309	-0.00145965	-0.00151711	-0.00156448	-0.00162478	-0.00166473	-0.0017468	-0.00178552	-0.00184968	-0.00188799	-0.00194219	-0.00197888	-0.00203683	-0.0020672	-0.0021089	-0.00215061	-0.0021844	-0.00222908
-0.07	-1.74929e-05	-2.77705e-05	-4.62726e-05	-8.22815e-05	-0.000142516	-0.000255069	-0.000333537	-0.000452895	-0.000517929	-0.000597646	-0.0006765	-0.000745256	-0.000819518	-0.000888729	-0.00100392	-0.00105683	-0.00113299	-0.00124458	-0.00130212	-0.00138601	-0.00146055	-0.00157941	-0.00164922	-0.00170339	-0.00177032	-0.00182569	-0.0018963	-0.00194273	-0.00203859	-0.0020839	-0.00215865	-0.00220325	-0.00226652	-0.00230921	-0.0023768	-0.00241243	-0.00246111	-0.00250988	-0.00254922	-0.00260123
-0.08	-1.99905e-05	-3.17371e-05	-5.28648e-05	-9.40081e-05	-0.000162985	-0.000291542	-0.00038124	-0.000518008	-0.000591901	-0.00068298	-0.000773113	-0.000851856	-0.000936682	-0.00101577	-0.00114746	-0.00120782	-0.00129473	-0.0014224	-0.00148811	-0.00158402	-0.00166928	-0.00180507	-0.00188448	-0.0019465	-0.00202246	-0.00208647	-0.00216708	-0.00222005	-0.00232965	-0.00238136	-0.00246669	-0.00251793	-0.00259007	-0.00263878	-0.0027161	-0.00275686	-0.00281244	-0.00286804	-0.00291304	-0.00297241
-0.09	-2.24578e-05	-3.58375e-05	-5.96268e-05	-0.000105901	-0.000183475	-0.000328203	-0.000429261	-0.000583015	-0.000666255	-0.000768518	-0.00087025	-0.000958658	-0.00105438	-0.00114337	-0.00129131	-0.00135938	-0.00145728	-0.00160065	-0.00167486	-0.00178275	-0.00187848	-0.00203151	-0.00212084	-0.00219059	-0.0022752	-0.00234789	-0.00243877	-0.00249837	-0.00262154	-0.00267984	-0.00277595	-0.00283339	-0.00291479	-0.00296958	-0.0030565	-0.00310236	-0.00316493	-0.00322752	-0.00327841	-0.00334509
-0.1	-2.49903e-05	-3.98232e-05	-6.63917e-05	-0.000117762	-0.000203858	-0.000364744	-0.000476953	-0.000647893	-0.000740187	-0.000854017	-0.000967051	-0.00106529	-0.00117132	-0.00127029	-0.00143498	-0.00151053	-0.00161933	-0.0017784	-0.00186078	-0.00198055	-0.00208711	-0.00225721	-0.00235635	-0.002434	-0.00252694	-0.00260853	-0.00270947	-0.0027759	-0.00291257	-0.00297748	-0.00308419	-0.00314779	-0.00323842	-0.00329925	-0.00339588	-0.00344691	-0.00351635	-0.00358593	-0.0036423	-0.0037166
-0.11	-2.75187e-05	-4.38645e-05	-7.30109e-05	-0.000129568	-0.000224578	-0.000401546	-0.000525518	-0.000713025	-0.000814566	-0.000939631	-0.00106413	-0.00117228	-0.00128898	-0.00139793	-0.00157904	-0.00166237	-0.0017819	-0.00195707	-0.00204752	-0.00217965	-0.00229632	-0.00248375	-0.00259282	-0.0026782	-0.00277967	-0.00287038	-0.00298141	-0.00305436	-0.00320488	-0.00327627	-0.00339395	-0.00346382	-0.00356317	-0.00363014	-0.00373635	-0.00379238	-0.00386894	-0.00394545	-0.00400763	-0.00408903
-0.12	-2.99831e-05	-4.77502e-05	-7.97017e-05	-0.000141631	-0.000245113	-0.000438231	-0.000573619	-0.000778021	-0.000888781	-0.00102503	-0.00116085	-0.0012792	-0.00140646	-0.00152516	-0.00172295	-0.00181348	-0.00194384	-0.00213516	-0.00223394	-0.00237789	-0.00250509	-0.00270963	-0.0028284	-0.00292166	-0.003031	-0.00313132	-0.0032525	-0.00333185	-0.00349622	-0.00357386	-0.00370212	-0.00377868	-0.00388697	-0.00395993	-0.00407597	-0.00413683	-0.00422053	-0.00430372	-0.00437135	-0.00446061
-0.13	-3.24677e-05	-5.17986e-05	-8.65343e-05	-0.000153642	-0.0002655	-0.000474783	-0.000622141	-0.000843194	-0.000963357	-0.00111101	-0.00125808	-0.00138646	-0.00152441	-0.0016527	-0.0018671	-0.00196495	-0.00210654	-0.00231387	-0.00242073	-0.002577	-0.00271447	-0.00293622	-0.00306483	-0.00316596	-0.0032852	-0.00339325	-0.0035245	-0.00361085	-0.00378834	-0.00387247	-0.00401163	-0.0040944	-0.00421194	-0.00429096	-0.00441645	-0.00448286	-0.00457313	-0.00466347	-0.00473667	-0.00483335
-0.14	-3.49993e-05	-5.57553e-05	-9.32623e-05	-0.000165668	-0.000286013	-0.000512023	-0.00066982	-0.000908471	-0.00103751	-0.00119699	-0.00135524	-0.00149344	-0.00164197	-0.00178025	-0.00201116	-0.00211661	-0.00226872	-0.00249226	-0.00260733	-0.00277553	-0.0029236	-0.00316242	-0.00330077	-0.00340969	-0.00353853	-0.0036545	-0.00379593	-0.00388888	-0.00407984	-0.00417067	-0.00432065	-0.00440952	-0.00453583	-0.00462114	-0.00475645	-0.00482791	-0.00492502	-0.00502418	-0.00510285	-0.00520739
-0.15	-3.75343e-05	-5.98782e-05	-0.000100027	-0.000177585	-0.000306702	-0.000548931	-0.000717727	-0.000973778	-0.00111213	-0.00128327	-0.00145265	-0.00160069	-0.00176012	-0.00190826	-0.00215571	-0.00226844	-0.00243171	-0.00267134	-0.00279425	-0.00297491	-0.00313364	-0.00338967	-0.00353791	-0.00365449	-0.00379391	-0.00391671	-0.00406823	-0.00416793	-0.00437274	-0.00446983	-0.0046304	-0.00472572	-0.00486124	-0.00495246	-0.00509871	-0.00517588	-0.00528029	-0.00538416	-0.00546869	-0.00558055
-0.16	-4.00409e-05	-6.39013e-05	-0.000106749	-0.000189549	-0.000327497	-0.000586073	-0.000765911	-0.00103912	-0.00118633	-0.00136914	-0.00154964	-0.00170786	-0.00187756	-0.00203603	-0.00229989	-0.00242015	-0.00259427	-0.00284971	-0.0029809	-0.00317349	-0.00334318	-0.00361609	-0.00377386	-0.00389798	-0.00404614	-0.00417795	-0.00433938	-0.00444592	-0.00466454	-0.00476818	-0.00493912	-0.0050428	-0.00518733	-0.00528463	-0.00543863	-0.00552072	-0.00563219	-0.00574351	-0.00583299	-0.00595274
-0.17	-4.26183e-05	-6.79886e-05	-0.00011345	-0.00020166	-0.00034813	-0.000623242	-0.000814072	-0.00110449	-0.00126104	-0.00145549	-0.00164719	-0.00181554	-0.00199599	-0.00216449	-0.00244479	-0.00257257	-0.00275735	-0.00302871	-0.00316825	-0.00337304	-0.00355308	-0.00384292	-0.00401101	-0.00414293	-0.00430041	-0.00444063	-0.00461209	-0.00472515	-0.00495733	-0.00506901	-0.00525116	-0.00535933	-0.00551266	-0.00561622	-0.0057801	-0.00586706	-0.00598575	-0.00610387	-0.00619886	-0.00632616
-0.18	-4.51805e-05	-7.19561e-05	-0.000120115	-0.000213841	-0.00036879	-0.000660341	-0.000862293	-0.00116984	-0.00133545	-0.00154141	-0.00174475	-0.00192318	-0.00211359	-0.0022925	-0.00258913	-0.00272449	-0.00292026	-0.00320759	-0.00335528	-0.00357159	-0.0037626	-0.00406958	-0.00424705	-0.00438699	-0.00455451	-0.00470221	-0.0048842	-0.00500568	-0.00525098	-0.0053674	-0.00556036	-0.0056748	-0.00583738	-0.00594659	-0.00611981	-0.00621235	-0.00633786	-0.00646247	-0.00656349	-0.0066979
-0.19	-4.78115e-05	-7.59752e-05	-0.000126894	-0.000225875	-0.000389847	-0.000697555	-0.000910532	-0.00123577	-0.00141059	-0.00162779	-0.0018424	-0.00203099	-0.00223214	-0.00242061	-0.00273372	-0.00287697	-0.00308361	-0.00338716	-0.00354271	-0.00377136	-0.00397288	-0.0042972	-0.00448448	-0.00463193	-0.00480941	-0.00496482	-0.00515874	-0.0052848	-0.00554413	-0.00566697	-0.0058707	-0.00599156	-0.00616269	-0.00627833	-0.00646127	-0.00655907	-0.00669142	-0.00682314	-0.00692968	-0.00707159
-0.2	-5.03275e-05	-8.0113e-05	-0.000133892	-0.00023801	-0.000410586	-0.000734456	-0.000959129	-0.00130079	-0.0014855	-0.00171339	-0.00194018	-0.00213842	-0.00235009	-0.00254848	-0.00287778	-0.00302901	-0.00324625	-0.00356557	-0.00372934	-0.00396996	-0.00418272	-0.00452375	-0.00472073	-0.00487585	-0.00506362	-0.00522821	-0.0054302	-0.00556302	-0.00583606	-0.00596538	-0.00618	-0.00630694	-0.00648724	-0.0066089	-0.00680147	-0.00690434	-0.00704361	-0.00718206	-0.00729442	-0.0074438
-0.21	-5.28619e-05	-8.4206e-05	-0.00014077	-0.000249971	-0.00043168	-0.000771911	-0.00100751	-0.00136649	-0.00156037	-0.00180028	-0.00203823	-0.00224632	-0.00246879	-0.00267731	-0.00302363	-0.00318193	-0.00340964	-0.00374492	-0.00391699	-0.00416997	-0.00439353	-0.00475129	-0.00495832	-0.00512437	-0.00531784	-0.00549105	-0.00570318	-0.00584218	-0.00612951	-0.00626507	-0.00649008	-0.00662353	-0.00681268	-0.00694093	-0.00714246	-0.00725117	-0.00739707	-0.00754235	-0.00766043	-0.00781743
-0.22	-5.54103e-05	-8.8417e-05	-0.000147743	-0.000261591	-0.000452526	-0.000809218	-0.001056	-0.00143211	-0.00163509	-0.0018866	-0.00213592	-0.00235394	-0.00258725	-0.0028058	-0.00316802	-0.00333452	-0.00357301	-0.00392397	-0.00410424	-0.00436943	-0.00460335	-0.00497816	-0.0051971	-0.00536848	-0.00557236	-0.00575334	-0.00597557	-0.00612062	-0.00642149	-0.00656363	-0.00679977	-0.00693916	-0.00713779	-0.00727194	-0.00748291	-0.00759674	-0.00774964	-0.00790183	-0.00802577	-0.00819021
-0.23	-5.80665e-05	-9.2401e-05	-0.000154684	-0.000273828	-0.000473146	-0.000846404	-0.00110457	-0.00149818	-0.00171033	-0.0019733	-0.00223421	-0.00246215	-0.00270607	-0.00293441	-0.00331369	-0.00348728	-0.00373661	-0.00410408	-0.00429167	-0.00457007	-0.00481353	-0.00520744	-0.00543453	-0.00561392	-0.00582681	-0.0060161	-0.00624845	-0.00640072	-0.00671487	-0.00686363	-0.00711074	-0.00725639	-0.00746342	-0.00760404	-0.00782448	-0.00794349	-0.00810358	-0.00826254	-0.00839197	-0.00856391
-0.24	-6.06418e-05	-9.64209e-05	-0.000161859	-0.000286339	-0.000494306	-0.000883946	-0.00115311	-0.00156389	-0.00178559	-0.00205954	-0.00233244	-0.00257044	-0.00282432	-0.0030628	-0.00345833	-0.00364031	-0.00389985	-0.00428342	-0.00447873	-0.0047695	-0.00502651	-0.00543446	-0.00567137	-0.00585871	-0.00608159	-0.00627826	-0.00652058	-0.00667943	-0.00700722	-0.00716269	-0.00742027	-0.00757233	-0.00778891	-0.00793502	-0.00816527	-0.00828887	-0.00845649	-0.00862192	-0.00875675	-0.00893643
-0.25	-6.31722e-05	-0.000100304	-0.000168724	-0.000298561	-0.000515681	-0.0009216	-0.00120169	-0.00162935	-0.0018608	-0.002146	-0.00243059	-0.00267859	-0.00294353	-0.00319162	-0.00360408	-0.00379325	-0.00406407	-0.00446319	-0.00466749	-0.00496975	-0.00523775	-0.00566199	-0.0059091	-0.00610387	-0.00633669	-0.00654167	-0.00679394	-0.00695936	-0.00730071	-0.00746284	-0.00773105	-0.00788928	-0.00811504	-0.00826728	-0.00850647	-0.00863607	-0.00881035	-0.00898258	-0.00912373	-0.00931041
-0.26	-6.57095e-05	-0.000104678	-0.000175799	-0.000310862	-0.000536967	-0.000958843	-0.00125039	-0.00169535	-0.00193577	-0.00223258	-0.00252874	-0.00278616	-0.00306206	-0.00332008	-0.00374984	-0.00394599	-0.0042276	-0.00464218	-0.00485512	-0.00517218	-0.00544823	-0.00588906	-0.00614697	-0.00634881	-0.00659135	-0.00680418	-0.00706664	-0.00723867	-0.00759328	-0.00776177	-0.00804097	-0.00820563	-0.00843985	-0.00859912	-0.00884755	-0.00898202	-0.0091635	-0.00934239	-0.00948882	-0.00968336
-0.27	-6.83296e-05	-0.000108666	-0.000182765	-0.000323538	-0.000558415	-0.000996883	-0.00130013	-0.00176181	-0.00201109	-0.00231914	-0.00262731	-0.00289487	-0.0031816	-0.0034492	-0.00389557	-0.00409915	-0.00439259	-0.00482276	-0.00504675	-0.00537298	-0.00565882	-0.0061175	-0.00638537	-0.00659481	-0.00684674	-0.00706772	-0.00734009	-0.00751862	-0.0078871	-0.00806287	-0.00835202	-0.00852297	-0.00876697	-0.00893168	-0.00918954	-0.00932912	-0.00951733	-0.00970369	-0.0098558	-0.0100572
-0.28	-7.09764e-05	-0.000112716	-0.000189904	-0.000335663	-0.00057906	-0.00103398	-0.0013487	-0.0018273	-0.00208587	-0.002406	-0.00272542	-0.0030031	-0.00330021	-0.00357795	-0.00404144	-0.0042528	-0.00455603	-0.00500516	-0.00523495	-0.0055729	-0.00586923	-0.00634552	-0.00662236	-0.00683939	-0.00710211	-0.0073305	-0.00761296	-0.0077979	-0.00817965	-0.0083624	-0.00866234	-0.00883956	-0.0090923	-0.00926365	-0.00953023	-0.00967468	-0.0098704	-0.0100635	-0.0102212	-0.0104293
-0.29	-7.35466e-05	-0.000116669	-0.00019665	-0.000347417	-0.000599953	-0.00107157	-0.00139855	-0.0018937	-0.00216147	-0.00249292	-0.00282439	-0.00311191	-0.00341952	-0.00370721	-0.0041881	-0.0044063	-0.00472081	-0.00518534	-0.0054236	-0.00577348	-0.00608048	-0.00657369	-0.00686107	-0.0070862	-0.00735814	-0.0075946	-0.00788752	-0.00807894	-0.00847394	-0.00866305	-0.00897386	-0.00915658	-0.00941882	-0.00959605	-0.00987235	-0.0100224	-0.010225	-0.0104246	-0.0105881	-0.0108038
-0.3	-7.61629e-05	-0.000120775	-0.00020356	-0.00035984	-0.000621352	-0.00110898	-0.00144833	-0.00195962	-0.00223704	-0.00257991	-0.00292286	-0.00322014	-0.00353901	-0.00383663	-0.00433356	-0.00455975	-0.00488437	-0.00536548	-0.00561221	-0.0059732	-0.00629145	-0.00680122	-0.0070986	-0.00733121	-0.00761219	-0.00785734	-0.00816011	-0.00835845	-0.00876686	-0.0089629	-0.00928409	-0.00947316	-0.00974459	-0.00992817	-0.0102134	-0.0103689	-0.010578	-0.0107851	-0.0109542	-0.0111772
-0.31	-7.8856e-05	-0.000124947	-0.000210774	-0.00037203	-0.000642846	-0.00114686	-0.00149665	-0.00202621	-0.00231334	-0.00266724	-0.00302151	-0.00332942	-0.00365911	-0.00396582	-0.00447957	-0.00471303	-0.00505246	-0.00554618	-0.00580151	-0.00617418	-0.00650257	-0.0070295	-0.00733703	-0.00757733	-0.00786875	-0.00812119	-0.0084337	-0.00863878	-0.00906153	-0.009263	-0.00959459	-0.0097909	-0.0100712	-0.010261	-0.0105552	-0.0107165	-0.0109322	-0.0111465	-0.0113208	-0.0115515
-0.32	-8.14667e-05	-0.000128861	-0.000217524	-0.000384474	-0.000664622	-0.00118472	-0.0015458	-0.00209238	-0.00238869	-0.00275467	-0.00311995	-0.00343767	-0.00377794	-0.00409585	-0.00462562	-0.00486579	-0.00521685	-0.00572652	-0.00598969	-0.00637425	-0.00671383	-0.00725811	-0.00757498	-0.00782282	-0.00812354	-0.00838452	-0.00870698	-0.00891821	-0.00935447	-0.00956301	-0.00990541	-0.0101077	-0.0103969	-0.0105931	-0.0108964	-0.011063	-0.0112854	-0.0115069	-0.0116865	-0.0119249
-0.33	-8.41638e-05	-0.000133136	-0.000224711	-0.00039736	-0.000686065	-0.00122212	-0.00159659	-0.00215911	-0.00246506	-0.00284223	-0.00321883	-0.00354703	-0.00389815	-0.00422512	-0.00477323	-0.00502161	-0.00538197	-0.00590666	-0.00617928	-0.00657528	-0.00692597	-0.00748698	-0.00781367	-0.0080691	-0.00838024	-0.00864861	-0.00898135	-0.00919937	-0.00964938	-0.00986384	-0.0102172	-0.0104253	-0.010724	-0.010926	-0.011239	-0.0114108	-0.011641	-0.011868	-0.0120539	-0.0122996
-0.34	-8.69484e-05	-0.000137158	-0.000232034	-0.000409885	-0.000708371	-0.00126007	-0.00164529	-0.00222499	-0.00254079	-0.00292943	-0.00331819	-0.00365508	-0.00401782	-0.00435429	-0.00491922	-0.00517544	-0.00554638	-0.00608705	-0.00636791	-0.00677605	-0.00713664	-0.00771574	-0.00805198	-0.00831401	-0.00863566	-0.00891177	-0.00925432	-0.00947882	-0.00994275	-0.0101635	-0.0105278	-0.0107424	-0.01105	-0.0112576	-0.0115804	-0.0117573	-0.0119933	-0.012228	-0.0124202	-0.0126727
-0.35	-8.95124e-05	-0.000141277	-0.000239365	-0.000422648	-0.000729882	-0.00129805	-0.00169473	-0.00229198	-0.00261651	-0.00301772	-0.00341784	-0.00376481	-0.00413849	-0.00448352	-0.00506898	-0.00532978	-0.00571041	-0.00626779	-0.00655866	-0.00697796	-0.00734944	-0.00794444	-0.00829147	-0.00856105	-0.00889186	-0.00917578	-0.00952894	-0.00975986	-0.0102383	-0.0104648	-0.0108398	-0.0110611	-0.0113768	-0.0115907	-0.0119233	-0.0121053	-0.0123486	-0.0125899	-0.012787	-0.0130474
-0.36	-9.21124e-05	-0.00014551	-0.000246515	-0.00043576	-0.000751323	-0.00133556	-0.00174569	-0.00235875	-0.00269223	-0.00310525	-0.00351681	-0.00387448	-0.00425724	-0.00461475	-0.00521567	-0.00548326	-0.00587502	-0.00644815	-0.00674749	-0.00717913	-0.0075606	-0.00817362	-0.00852964	-0.00880679	-0.00914785	-0.0094403	-0.00980308	-0.0100406	-0.0105319	-0.0107647	-0.0111509	-0.0113781	-0.0117032	-0.0119234	-0.0122646	-0.0124527	-0.0127022	-0.0129502	-0.0131535	-0.0134217
-0.37	-9.46731e-05	-0.000149793	-0.000253444	-0.000447835	-0.000773413	-0.00137456	-0.00179516	-0.00242642	-0.0027686	-0.00319336	-0.00361609	-0.00398427	-0.00437784	-0.00474453	-0.00536233	-0.00563808	-0.00603934	-0.00662874	-0.00693678	-0.00738175	-0.00777301	-0.00840278	-0.00876868	-0.00905373	-0.00940435	-0.00970471	-0.0100773	-0.0103211	-0.0108272	-0.0110662	-0.011463	-0.0116962	-0.0120306	-0.0122566	-0.0126073	-0.0128007	-0.013058	-0.013312	-0.0135208	-0.0137969
-0.38	-9.74257e-05	-0.000153894	-0.000260819	-0.000460445	-0.000794936	-0.00141192	-0.00184416	-0.00249341	-0.00284455	-0.00328	-0.00371523	-0.00409343	-0.00449796	-0.00487487	-0.00550882	-0.00579155	-0.00620138	-0.00680897	-0.00712598	-0.00758266	-0.00798476	-0.00863198	-0.00900741	-0.00930004	-0.00965963	-0.00996808	-0.0103515	-0.0106017	-0.0111215	-0.0113663	-0.0117743	-0.0120135	-0.0123573	-0.0125891	-0.0129488	-0.0131477	-0.0134121	-0.0136735	-0.0138875	-0.0141706
-0.39	-0.000100058	-0.000157931	-0.000268161	-0.000473536	-0.000816668	-0.00145035	-0.00189372	-0.00256034	-0.00292084	-0.00336829	-0.00381473	-0.00420288	-0.00461824	-0.00500942	-0.00565642	-0.00594535	-0.00636783	-0.00699176	-0.00731586	-0.0077839	-0.00819736	-0.00886117	-0.00924691	-0.00954706	-0.00991672	-0.010233	-0.0106263	-0.010883	-0.0114167	-0.0116685	-0.0120868	-0.0123327	-0.012685	-0.0129227	-0.0132917	-0.0134965	-0.0137677	-0.0140356	-0.0142554	-0.0145456
-0.4	-0.000102834	-0.000161725	-0.000275162	-0.00048585	-0.000838503	-0.00148808	-0.00194365	-0.00262702	-0.00299769	-0.00345642	-0.00391402	-0.00431275	-0.00473821	-0.00513934	-0.0058038	-0.00609975	-0.00653184	-0.00717235	-0.00750506	-0.00798538	-0.0084097	-0.00909041	-0.00948564	-0.00979407	-0.0101728	-0.0104973	-0.0109003	-0.0111641	-0.0117101	-0.0119687	-0.0123984	-0.0126504	-0.013012	-0.0132559	-0.0136334	-0.0138439	-0.0141219	-0.0143973	-0.0146224	-0.0149202
-0.41	-0.000105622	-0.000165995	-0.000282305	-0.000498667	-0.000860474	-0.00152679	-0.00199404	-0.00269448	-0.0030743	-0.00354478	-0.00401364	-0.00442283	-0.00485924	-0.00526994	-0.00595131	-0.00625496	-0.0066982	-0.00735385	-0.00769501	-0.00818825	-0.00862269	-0.00932065	-0.009726	-0.0100416	-0.0104292	-0.0107625	-0.0111754	-0.011446	-0.0120055	-0.012271	-0.012711	-0.0129693	-0.0133408	-0.0135905	-0.0139774	-0.0141932	-0.0144778	-0.0147604	-0.0149913	-0.0152959
-0.42	-0.000108285	-0.000170194	-0.000289672	-0.000514028	-0.000882282	-0.0015664	-0.00204381	-0.00276185	-0.00315044	-0.00363239	-0.0041137	-0.00453341	-0.00497993	-0.00540017	-0.00609804	-0.00640956	-0.00686322	-0.00753498	-0.00788461	-0.00839005	-0.00883505	-0.00954955	-0.00996565	-0.0102891	-0.0106863	-0.0110273	-0.0114512	-0.0117274	-0.0122999	-0.0125727	-0.0130226	-0.0132878	-0.0136678	-0.0139241	-0.01432	-0.0145401	-0.0148322	-0.015122	-0.0153584	-0.0156705
-0.43	-0.000110867	-0.000174017	-0.000296561	-0.000526205	-0.000904648	-0.00160466	-0.00209443	-0.00282996	-0.00322822	-0.00372053	-0.0042137	-0.00464368	-0.00510588	-0.00553173	-0.00624579	-0.00656472	-0.00702988	-0.00771725	-0.00807636	-0.00859317	-0.00904898	-0.00977962	-0.0102046	-0.0105375	-0.0109424	-0.0112934	-0.011726	-0.0120083	-0.0125957	-0.0128748	-0.0133356	-0.0136065	-0.013997	-0.0142584	-0.0146631	-0.0148888	-0.0151877	-0.0154846	-0.0157268	-0.016046
-0.44	-0.000113526	-0.000178924	-0.000303757	-0.000539135	-0.000926614	-0.00164357	-0.0021448	-0.00289674	-0.00330445	-0.00380762	-0.00431479	-0.0047536	-0.00522706	-0.00566191	-0.00639336	-0.00671892	-0.00719458	-0.00789907	-0.00826514	-0.00879563	-0.00926153	-0.0100092	-0.010444	-0.0107845	-0.0111986	-0.0115572	-0.0120001	-0.0122901	-0.0128906	-0.013176	-0.0136473	-0.013924	-0.0143244	-0.0145912	-0.0150054	-0.0152363	-0.0155434	-0.0158456	-0.0160946	-0.0164214
-0.45	-0.000116238	-0.000183115	-0.000310971	-0.00055185	-0.000948269	-0.00168218	-0.00219545	-0.00296427	-0.00338111	-0.00389669	-0.00441463	-0.00486321	-0.00534819	-0.00579302	-0.00654208	-0.00687433	-0.00736127	-0.00808116	-0.0084558	-0.00899799	-0.00947522	-0.0102393	-0.0106845	-0.0110333	-0.0114559	-0.0118235	-0.0122759	-0.0125736	-0.0131869	-0.0134783	-0.0139611	-0.0142441	-0.014652	-0.0149259	-0.0153511	-0.015586	-0.0159	-0.0162088	-0.0164635	-0.0167981
-0.46	-0.000119184	-0.000187011	-0.000318274	-0.000564754	-0.000969995	-0.00172098	-0.00224535	-0.0030323	-0.00345857	-0.00398468	-0.00451462	-0.00497333	-0.00546844	-0.00592298	-0.00668946	-0.00702965	-0.00752738	-0.00826288	-0.00864693	-0.00920022	-0.00968835	-0.0104693	-0.0109231	-0.0112802	-0.0117126	-0.0120884	-0.0125509	-0.0128543	-0.013483	-0.0137801	-0.0142734	-0.0145638	-0.0149797	-0.0152597	-0.0156932	-0.0159337	-0.0162541	-0.0165707	-0.016831	-0.0171732
-0.47	-0.000121898	-0.000191204	-0.000325642	-0.000577859	-0.000991774	-0.00176025	-0.00229601	-0.00309937	-0.00353596	-0.00407353	-0.00461448	-0.00509041	-0.00558956	-0.00605534	-0.00683791	-0.00718552	-0.00769488	-0.00844542	-0.0088391	-0.00940276	-0.00990113	-0.0107002	-0.0111638	-0.0115295	-0.0119713	-0.0123541	-0.0128265	-0.0131363	-0.0137785	-0.0140824	-0.0145857	-0.0148829	-0.0153087	-0.0155944	-0.0160374	-0.0162832	-0.0166106	-0.0169336	-0.0172006	-0.0175491
-0.48	-0.000124538	-0.000195545	-0.000332569	-0.000590438	-0.00101365	-0.00179939	-0.00234645	-0.00316638	-0.00361349	-0.00416287	-0.00471457	-0.00520068	-0.0057099	-0.0061867	-0.00698594	-0.00734139	-0.00786078	-0.00862874	-0.00902814	-0.00960562	-0.0101146	-0.0109309	-0.0114032	-0.0117766	-0.0122284	-0.0126183	-0.0131017	-0.0134187	-0.0140736	-0.0143842	-0.0148983	-0.0152021	-0.0156372	-0.0159286	-0.0163802	-0.0166318	-0.0169666	-0.0172949	-0.0175688	-0.0179244
-0.49	-0.000127429	-0.000200223	-0.000339551	-0.000603429	-0.00103557	-0.00183822	-0.00239749	-0.00323272	-0.00369083	-0.00425164	-0.00481681	-0.00531224	-0.00583026	-0.00631823	-0.00713364	-0.00749712	-0.008028	-0.00881134	-0.00921936	-0.00980917	-0.0103288	-0.011162	-0.0116432	-0.0120259	-0.0124873	-0.012884	-0.0133788	-0.0137027	-0.0143701	-0.014687	-0.0152121	-0.0155222	-0.0159665	-0.0162635	-0.0167245	-0.0169814	-0.0173228	-0.0176584	-0.0179378	-0.0183013
-0.5	-0.000130081	-0.000204454	-0.000346943	-0.000616153	-0.00105733	-0.00187643	-0.00244756	-0.00329952	-0.00376955	-0.00434044	-0.00491599	-0.00542199	-0.00595115	-0.00645028	-0.00728164	-0.00765264	-0.00819417	-0.00899362	-0.00940959	-0.010012	-0.0105418	-0.0113929	-0.0118843	-0.0122724	-0.012744	-0.0131494	-0.0136533	-0.0139849	-0.0146647	-0.0149894	-0.0155251	-0.0158417	-0.0162945	-0.0165984	-0.0170667	-0.0173295	-0.0176792	-0.0180207	-0.0183063	-0.0186774
-0.51	-0.000132807	-0.000209365	-0.000354274	-0.000629439	-0.00108009	-0.00191511	-0.00249974	-0.00336833	-0.00384656	-0.00442822	-0.00502278	-0.00553394	-0.00607301	-0.0065828	-0.00743056	-0.0078087	-0.00836094	-0.00917728	-0.00960144	-0.0102156	-0.0107552	-0.0116235	-0.0121246	-0.0125214	-0.0130026	-0.0134142	-0.0139299	-0.0142679	-0.014961	-0.0152927	-0.0158397	-0.0161633	-0.0166236	-0.0169344	-0.0174102	-0.0176795	-0.018036	-0.0183844	-0.0186753	-0.0190543
-0.52	-0.000135623	-0.000213935	-0.000361403	-0.000642074	-0.00110341	-0.00195385	-0.00254968	-0.00343629	-0.00392347	-0.00451705	-0.00512363	-0.00564576	-0.00619475	-0.0067144	-0.00757923	-0.0079654	-0.00852831	-0.00935989	-0.00979288	-0.010419	-0.0109691	-0.011855	-0.0123656	-0.0127692	-0.0132599	-0.0136783	-0.014204	-0.0145503	-0.0152585	-0.0155948	-0.0161519	-0.016482	-0.0169516	-0.017269	-0.0177538	-0.0180291	-0.018392	-0.0187476	-0.0190436	-0.0194308
-0.53	-0.00013822	-0.000218404	-0.000369148	-0.000655432	-0.00112604	-0.00199367	-0.00260131	-0.00350466	-0.00400074	-0.00460627	-0.00522383	-0.00575719	-0.00631699	-0.00684688	-0.0077288	-0.00812218	-0.00869542	-0.00954322	-0.00998379	-0.0106237	-0.0111839	-0.0120871	-0.012607	-0.0130194	-0.0135185	-0.0139449	-0.0144813	-0.0148344	-0.0155554	-0.0158982	-0.016466	-0.0168031	-0.0172817	-0.0176045	-0.0180991	-0.0183795	-0.0187496	-0.0191108	-0.0194134	-0.0198077
-0.54	-0.000141044	-0.000223133	-0.000377551	-0.00066922	-0.00114777	-0.00203304	-0.00265285	-0.00357162	-0.00407766	-0.00469619	-0.00532416	-0.00586904	-0.00643817	-0.00697903	-0.00787707	-0.00827743	-0.00886181	-0.00972684	-0.010176	-0.0108275	-0.0113986	-0.0123183	-0.0128479	-0.0132673	-0.0137758	-0.0142103	-0.0147577	-0.0151174	-0.0158513	-0.0162006	-0.0167806	-0.017122	-0.0176103	-0.017939	-0.0184434	-0.0187285	-0.0191066	-0.0194738	-0.0197816	-0.0201832
-0.55	-0.000143673	-0.000226833	-0.000384925	-0.000683125	-0.00117021	-0.00207132	-0.002705	-0.00363946	-0.00415646	-0.00478523	-0.00542535	-0.00598101	-0.00655996	-0.00711054	-0.00802604	-0.0084349	-0.00902907	-0.00990992	-0.0103671	-0.0110309	-0.0116136	-0.0125497	-0.01309	-0.0135154	-0.0140353	-0.0144778	-0.0150353	-0.0154007	-0.016148	-0.0165046	-0.017095	-0.0174425	-0.0179396	-0.0182757	-0.018788	-0.0190798	-0.0194638	-0.0198381	-0.020151	-0.0205608
-0.56	-0.000146718	-0.00023146	-0.000392228	-0.00069734	-0.00119249	-0.00211058	-0.00275649	-0.00370733	-0.0042357	-0.00487363	-0.00552644	-0.00609211	-0.00668275	-0.00724357	-0.00817455	-0.00859018	-0.00919645	-0.0100925	-0.0105579	-0.0112331	-0.0118266	-0.0127807	-0.0133306	-0.0137643	-0.014293	-0.0147439	-0.0153114	-0.0156838	-0.0164438	-0.016807	-0.0174087	-0.0177621	-0.0182685	-0.0186096	-0.0191324	-0.0194294	-0.0198192	-0.0202007	-0.0205208	-0.0209369
-0.57	-0.000149542	-0.00023559	-0.000399764	-0.000710559	-0.00121488	-0.00215179	-0.00280769	-0.00377588	-0.00431236	-0.00496366	-0.00562835	-0.0062028	-0.00680475	-0.00737848	-0.00832338	-0.00874729	-0.00936276	-0.010278	-0.0107494	-0.0114365	-0.0120418	-0.0130127	-0.013573	-0.0140145	-0.0145525	-0.0150125	-0.0155881	-0.0159663	-0.0167419	-0.0171108	-0.017723	-0.0180836	-0.0186001	-0.0189457	-0.0194792	-0.0197792	-0.0201765	-0.0205639	-0.0208909	-0.0213141
-0.58	-0.000152465	-0.000239758	-0.000406984	-0.000723734	-0.00123721	-0.00219075	-0.00285933	-0.00384479	-0.00438979	-0.00506207	-0.00572847	-0.00631456	-0.0069265	-0.00751207	-0.00847133	-0.00890337	-0.00953101	-0.0104607	-0.01094	-0.0116414	-0.0122557	-0.0132434	-0.0138138	-0.0142629	-0.0148108	-0.0152778	-0.0158647	-0.0162501	-0.0170386	-0.017414	-0.018037	-0.0184044	-0.0189288	-0.0192816	-0.019822	-0.020129	-0.0205334	-0.0209277	-0.0212592	-0.0216904
-0.59	-0.00015522	-0.000244886	-0.000414672	-0.000736043	-0.00126054	-0.0022298	-0.00291128	-0.00391271	-0.00446912	-0.00514962	-0.00583082	-0.00642685	-0.00704968	-0.00764378	-0.00862158	-0.00905911	-0.00969902	-0.0106453	-0.0111336	-0.0118464	-0.0124724	-0.0134749	-0.0140562	-0.0145134	-0.0150711	-0.0155453	-0.0161413	-0.0165342	-0.0173359	-0.0177181	-0.0183513	-0.0187258	-0.0192581	-0.0196175	-0.0201674	-0.0204798	-0.0208915	-0.0212915	-0.0216294	-0.0220686
-0.6	-0.000158046	-0.00024879	-0.000422242	-0.000747278	-0.0012832	-0.00226891	-0.00296362	-0.00398195	-0.00454711	-0.00524015	-0.00593157	-0.006539	-0.00717265	-0.00777471	-0.00877118	-0.00921684	-0.00986835	-0.010829	-0.0113262	-0.0120509	-0.0126861	-0.0137076	-0.014298	-0.0147627	-0.0153301	-0.0158124	-0.0164183	-0.0168182	-0.0176324	-0.0180214	-0.0186653	-0.019046	-0.0195872	-0.0199528	-0.0205111	-0.0208299	-0.0212481	-0.0216552	-0.0219987	-0.022446
-0.61	-0.000161184	-0.000253796	-0.000430233	-0.000760629	-0.00130561	-0.00230887	-0.00301457	-0.00405015	-0.00462609	-0.00533085	-0.00603405	-0.00665005	-0.0072954	-0.00790792	-0.00892265	-0.00937479	-0.0100375	-0.0110115	-0.0115191	-0.0122558	-0.0129011	-0.0139396	-0.0145407	-0.0150147	-0.0155903	-0.0160812	-0.0166959	-0.0171033	-0.0179303	-0.0183257	-0.01898	-0.0193674	-0.0199172	-0.0202891	-0.0208563	-0.0211801	-0.021605	-0.0220201	-0.0223687	-0.0228239
-0.62	-0.000163557	-0.000258424	-0.000437583	-0.000774662	-0.00132762	-0.00234893	-0.00306626	-0.00411879	-0.00470449	-0.00542011	-0.00613727	-0.00676261	-0.00741841	-0.00804129	-0.00907104	-0.00953193	-0.0102036	-0.0111947	-0.0117121	-0.012459	-0.0131159	-0.0141723	-0.0147823	-0.0152639	-0.0158484	-0.0163474	-0.0169735	-0.0173878	-0.0182273	-0.0186299	-0.0192943	-0.0196884	-0.020247	-0.0206232	-0.0212008	-0.0215302	-0.021962	-0.0223841	-0.0227375	-0.0231999
-0.63	-0.000166684	-0.000263211	-0.00044489	-0.00078775	-0.00135159	-0.00238851	-0.00311804	-0.00418673	-0.00478175	-0.00550932	-0.00623976	-0.00687461	-0.00754282	-0.00817696	-0.0092217	-0.00968969	-0.0103732	-0.0113811	-0.0119051	-0.012665	-0.0133328	-0.0144057	-0.0150252	-0.0155141	-0.0161089	-0.016616	-0.0172528	-0.0176732	-0.0185254	-0.0189348	-0.0196093	-0.0200098	-0.0205779	-0.0209605	-0.0215472	-0.0218817	-0.0223192	-0.0227507	-0.0231095	-0.0235784
-0.64	-0.00017006	-0.000267811	-0.000452743	-0.000800661	-0.00137435	-0.00242784	-0.00316928	-0.00425582	-0.00486118	-0.00560011	-0.00634225	-0.0069864	-0.00766476	-0.00831098	-0.00937086	-0.00984637	-0.0105406	-0.011565	-0.0120972	-0.0128698	-0.0135469	-0.0146374	-0.015268	-0.0157635	-0.0163687	-0.0168821	-0.01753	-0.0179562	-0.0188226	-0.0192389	-0.0199235	-0.0203298	-0.0209075	-0.0212956	-0.0218926	-0.0222324	-0.0226761	-0.0231151	-0.0234785	-0.0239548
-0.65	-0.000173014	-0.000272314	-0.000460501	-0.000815456	-0.00139734	-0.00246679	-0.00322129	-0.00432321	-0.00494101	-0.00568938	-0.00644439	-0.00709963	-0.00778805	-0.00844553	-0.00952036	-0.010004	-0.0107098	-0.0117502	-0.0122917	-0.0130748	-0.013765	-0.0148709	-0.0155109	-0.0160136	-0.0166282	-0.017151	-0.0178082	-0.0182405	-0.0191212	-0.0195436	-0.0202398	-0.0206516	-0.0212381	-0.021632	-0.02224	-0.0225829	-0.0230334	-0.0234799	-0.0238496	-0.0243325
-0.66	-0.000176015	-0.000276885	-0.000466728	-0.000830064	-0.00142041	-0.00250667	-0.00327418	-0.00439296	-0.00502314	-0.00577821	-0.0065453	-0.00721357	-0.00791146	-0.00857805	-0.00967063	-0.010161	-0.0108795	-0.0119344	-0.0124845	-0.01328	-0.0139797	-0.0151041	-0.015752	-0.0162643	-0.0168859	-0.0174176	-0.0180851	-0.0185261	-0.0194194	-0.0198476	-0.0205551	-0.0209716	-0.0215673	-0.021968	-0.0225866	-0.0229342	-0.0233915	-0.0238436	-0.0242196	-0.0247105
-0.67	-0.000178927	-0.000280134	-0.000468447	-0.000843665	-0.00144276	-0.00254659	-0.00332584	-0.0044621	-0.00510157	-0.00586917	-0.00664702	-0.00732642	-0.00803564	-0.008711	-0.00982147	-0.0103194	-0.0110501	-0.0121188	-0.0126789	-0.0134873	-0.014196	-0.0153374	-0.0159951	-0.0165169	-0.017147	-0.0176855	-0.0183636	-0.0188114	-0.0197181	-0.0201533	-0.0208726	-0.0212943	-0.021899	-0.0223055	-0.0229335	-0.0232856	-0.0237501	-0.0242088	-0.0245906	-0.0250892
-0.68	-0.000181762	-0.000283975	-0.000463993	-0.000858352	-0.00146606	-0.00258665	-0.00337666	-0.00453143	-0.00518049	-0.00595971	-0.00674988	-0.00744024	-0.00815959	-0.00884502	-0.00997168	-0.0104773	-0.0112182	-0.0123041	-0.0128721	-0.0136921	-0.0144112	-0.0155703	-0.0162395	-0.0167648	-0.0174065	-0.0179538	-0.0186422	-0.0190967	-0.0200155	-0.0204568	-0.0211865	-0.0216159	-0.0222302	-0.0226422	-0.0232784	-0.0236353	-0.0241078	-0.0245722	-0.0249612	-0.0254656
-0.69	-0.000184733	-0.000288238	-0.000469084	-0.000872274	-0.00148828	-0.00262704	-0.00343091	-0.00460144	-0.0052601	-0.00604824	-0.00685405	-0.0075528	-0.00828481	-0.00898015	-0.0101221	-0.0106362	-0.0113885	-0.01249	-0.0130646	-0.0138992	-0.0146288	-0.0158045	-0.0164823	-0.0170163	-0.0176678	-0.0182228	-0.018919	-0.0193821	-0.0203144	-0.020762	-0.021502	-0.0219383	-0.0225607	-0.0229803	-0.0236263	-0.0239879	-0.0244687	-0.024938	-0.0253329	-0.0258451
-0.7	-0.000188073	-0.000293082	-0.00047662	-0.000886244	-0.00151097	-0.00266774	-0.00348241	-0.00466921	-0.005338	-0.00613945	-0.00695732	-0.00766701	-0.00840965	-0.00911316	-0.0102745	-0.0107946	-0.0115547	-0.0126783	-0.0132587	-0.0141047	-0.0148451	-0.0160377	-0.0167256	-0.0172669	-0.0179286	-0.0184925	-0.0191972	-0.0196651	-0.0206135	-0.0210672	-0.0218192	-0.0222608	-0.0228906	-0.0233173	-0.0239727	-0.0243382	-0.024827	-0.0253019	-0.0257044	-0.0262235
-0.71	-0.000190922	-0.000297292	-0.000483345	-0.000900446	-0.00153262	-0.0027079	-0.00353483	-0.0047381	-0.00541792	-0.00623044	-0.00705969	-0.00778113	-0.00853282	-0.00924748	-0.0104263	-0.0109525	-0.0117246	-0.0128616	-0.0134539	-0.0143119	-0.0150624	-0.0162721	-0.0169692	-0.017518	-0.0181905	-0.0187615	-0.0194779	-0.019951	-0.0209126	-0.0213725	-0.0221375	-0.0225843	-0.023223	-0.0236546	-0.0243193	-0.0246915	-0.0251858	-0.0256691	-0.0260769	-0.0266033
-0.72	-0.000193699	-0.000302192	-0.000490291	-0.000914207	-0.00155581	-0.0027477	-0.00358879	-0.00480875	-0.00549691	-0.00632037	-0.00716065	-0.00789394	-0.00865548	-0.00938114	-0.0105755	-0.0111122	-0.011893	-0.0130456	-0.0136464	-0.014519	-0.0152788	-0.016506	-0.0172127	-0.0177699	-0.0184506	-0.0190299	-0.0197569	-0.0202371	-0.0212122	-0.0216756	-0.0224536	-0.0229053	-0.0235536	-0.0239912	-0.0246665	-0.025042	-0.0255433	-0.0260347	-0.0264493	-0.0269813
-0.73	-0.000196671	-0.000306486	-0.000497357	-0.000928516	-0.00157871	-0.00278766	-0.00364266	-0.00487789	-0.00557566	-0.00641234	-0.00726227	-0.00800673	-0.00878076	-0.00951678	-0.0107273	-0.0112714	-0.0120629	-0.0132319	-0.0138403	-0.0147283	-0.0154941	-0.0167404	-0.0174573	-0.0180202	-0.018711	-0.0192995	-0.0200372	-0.0205229	-0.0215121	-0.0219831	-0.0227713	-0.0232279	-0.023884	-0.0243293	-0.0250137	-0.0253946	-0.0259028	-0.0264009	-0.0268216	-0.0273609
-0.74	-0.000199416	-0.000311587	-0.000506218	-0.00094411	-0.00160072	-0.00282945	-0.00369471	-0.00494723	-0.0056559	-0.00650373	-0.00736769	-0.00812203	-0.00890694	-0.00965062	-0.0108788	-0.0114282	-0.0122328	-0.013418	-0.0140334	-0.0149361	-0.0157101	-0.0169752	-0.0177011	-0.018271	-0.0189726	-0.0195669	-0.0203162	-0.0208084	-0.0218101	-0.0222883	-0.0230856	-0.0235504	-0.0242154	-0.0246668	-0.0253599	-0.0257464	-0.0262605	-0.0267658	-0.0271934	-0.0277394
-0.75	-0.00020241	-0.000319091	-0.000513403	-0.00095743	-0.00162265	-0.00287063	-0.00374907	-0.00502228	-0.00573559	-0.00659511	-0.00747249	-0.00823644	-0.00903358	-0.00978638	-0.011031	-0.0115881	-0.0124031	-0.0136048	-0.0142272	-0.0151424	-0.0159288	-0.0172084	-0.0179462	-0.0185235	-0.0192329	-0.019836	-0.0205955	-0.0210955	-0.0221086	-0.0225932	-0.0234018	-0.0238707	-0.0245501	-0.0250056	-0.0257081	-0.0260982	-0.0266203	-0.027133	-0.027566	-0.0281181
-0.76	-0.00020568	-0.000323889	-0.000520998	-0.000970297	-0.00164479	-0.00291004	-0.00379982	-0.00509264	-0.00581468	-0.00668686	-0.00757448	-0.00835217	-0.00915788	-0.00992183	-0.0111824	-0.0117464	-0.0125729	-0.0137906	-0.0144229	-0.0153505	-0.0161447	-0.0174423	-0.01819	-0.0187718	-0.0194927	-0.0201064	-0.0208737	-0.0213807	-0.0224083	-0.0228991	-0.0237184	-0.0241943	-0.0248807	-0.0253439	-0.0260549	-0.0264495	-0.0269794	-0.0274978	-0.0279381	-0.0284982
-0.77	-0.00020833	-0.00032937	-0.000528381	-0.000986625	-0.00166606	-0.00295101	-0.00385001	-0.0051621	-0.00589473	-0.0067794	-0.00767704	-0.0084679	-0.0092817	-0.0100539	-0.0113337	-0.011908	-0.0127433	-0.013977	-0.0146168	-0.0155589	-0.0163628	-0.0176765	-0.0184352	-0.0190216	-0.0197554	-0.0203788	-0.0211539	-0.0216666	-0.022708	-0.0232056	-0.024036	-0.0245178	-0.0252124	-0.0256818	-0.026402	-0.0268028	-0.0273379	-0.0278648	-0.0283118	-0.0288797
-0.78	-0.00021124	-0.000334677	-0.000535516	-0.00100064	-0.0016892	-0.00299081	-0.0039018	-0.00523222	-0.00597491	-0.00686997	-0.00778015	-0.00858101	-0.00940624	-0.0101925	-0.0114837	-0.0120672	-0.012913	-0.0141647	-0.0148099	-0.015766	-0.0165792	-0.0179085	-0.0186796	-0.0192751	-0.0200173	-0.0206468	-0.0214331	-0.0219535	-0.0230078	-0.023513	-0.024353	-0.0248412	-0.0255443	-0.0260194	-0.0267502	-0.0271556	-0.0276973	-0.0282309	-0.0286809	-0.0292583
-0.79	-0.000214256	-0.000338205	-0.0005431	-0.00101687	-0.00171535	-0.00303086	-0.00395488	-0.00530141	-0.00605645	-0.00696408	-0.00788663	-0.00869653	-0.00953293	-0.0103283	-0.0116354	-0.0122244	-0.0130828	-0.0143551	-0.0150052	-0.0159737	-0.0167978	-0.0181439	-0.0189251	-0.0195287	-0.0202797	-0.0209167	-0.021714	-0.02224	-0.0233084	-0.0238206	-0.0246709	-0.0251652	-0.0258751	-0.02636	-0.0270988	-0.0275084	-0.0280579	-0.0285976	-0.029053	-0.0296386
-0.8	-0.000217689	-0.00034018	-0.000551507	-0.00102991	-0.00173751	-0.00307041	-0.00400758	-0.00537179	-0.00613675	-0.007054	-0.00798928	-0.00881247	-0.00965876	-0.010464	-0.0117857	-0.0123839	-0.0132531	-0.0145411	-0.0152004	-0.0161813	-0.0170161	-0.0183782	-0.0191688	-0.0197804	-0.0205374	-0.0211832	-0.0219943	-0.0225255	-0.0236082	-0.0241263	-0.0249873	-0.0254888	-0.0262084	-0.0266955	-0.0274454	-0.0278617	-0.0284188	-0.0289629	-0.0294239	-0.030018
-0.81	-0.000220646	-0.000342474	-0.000558697	-0.0010458	-0.00175502	-0.0031108	-0.00406209	-0.00544144	-0.00621653	-0.0071458	-0.00809297	-0.00892845	-0.0097863	-0.0105992	-0.0119354	-0.0125437	-0.0134228	-0.0147307	-0.015397	-0.0163884	-0.0172349	-0.0186133	-0.0194158	-0.0200343	-0.0208004	-0.0214533	-0.0222755	-0.0228126	-0.023908	-0.0244329	-0.0253052	-0.0258128	-0.0265418	-0.0270365	-0.0277917	-0.0282157	-0.0287781	-0.0293275	-0.0297974	-0.0303978
-0.82	-0.000223438	-0.000347375	-0.000565771	-0.00106048	-0.00177434	-0.00315152	-0.00411681	-0.00551299	-0.00629631	-0.00723749	-0.00819748	-0.00904491	-0.00991162	-0.0107364	-0.0120891	-0.0127047	-0.0135969	-0.014918	-0.0155917	-0.0165955	-0.0174559	-0.0188504	-0.0196606	-0.0202873	-0.0210607	-0.0217216	-0.0225565	-0.0230984	-0.0242059	-0.0247389	-0.0256238	-0.0261348	-0.0268723	-0.0273739	-0.0281393	-0.0285661	-0.0291366	-0.0296933	-0.0301685	-0.0307787
-0.83	-0.00022608	-0.000353051	-0.000573977	-0.00107508	-0.00180191	-0.00319328	-0.00417367	-0.00558359	-0.00637523	-0.00733073	-0.00830117	-0.00916154	-0.0100357	-0.0108701	-0.0122421	-0.0128666	-0.0137691	-0.0151056	-0.0157871	-0.0168024	-0.0176725	-0.0190862	-0.0199048	-0.020541	-0.0213251	-0.0219931	-0.0228389	-0.0233867	-0.0245081	-0.025046	-0.0259442	-0.0264598	-0.0272042	-0.0277132	-0.0284887	-0.0289197	-0.0294985	-0.0300616	-0.0305429	-0.0311598
-0.84	-0.000229057	-0.000357487	-0.000582638	-0.00108886	-0.00182442	-0.00323205	-0.00422703	-0.0056546	-0.00645415	-0.0074216	-0.00840501	-0.00927681	-0.0101629	-0.0110049	-0.0123971	-0.0130258	-0.0139417	-0.0152918	-0.0159824	-0.0170122	-0.0178867	-0.0193205	-0.0201514	-0.020792	-0.0215901	-0.0222622	-0.0231187	-0.0236726	-0.0248087	-0.0253539	-0.02626	-0.0267838	-0.0275355	-0.0280499	-0.0288361	-0.0292738	-0.0298574	-0.0304286	-0.0309134	-0.03154
-0.85	-0.000231735	-0.000365268	-0.000590184	-0.00110228	-0.00184529	-0.00327366	-0.00427974	-0.00572392	-0.0065339	-0.00751383	-0.00851102	-0.00939185	-0.0102861	-0.0111409	-0.012549	-0.0131892	-0.0141133	-0.0154812	-0.0161804	-0.0172232	-0.0181055	-0.019557	-0.0203988	-0.021046	-0.0218518	-0.022532	-0.0233981	-0.02396	-0.0251091	-0.0256619	-0.0265764	-0.0271095	-0.0278693	-0.0283902	-0.0291849	-0.0296283	-0.0302203	-0.030797	-0.031287	-0.0319231
-0.86	-0.0002346	-0.000372948	-0.000598261	-0.00111989	-0.00186737	-0.00331496	-0.00433275	-0.00579387	-0.00661224	-0.00760509	-0.00861568	-0.00950676	-0.0104123	-0.0112743	-0.012703	-0.0133495	-0.014284	-0.0156661	-0.0163748	-0.0174302	-0.0183242	-0.0197918	-0.0206436	-0.0212985	-0.0221157	-0.0228047	-0.0236786	-0.0242455	-0.0254084	-0.0259676	-0.0268945	-0.0274352	-0.0282034	-0.0287292	-0.0295325	-0.029981	-0.0305791	-0.0311636	-0.0316592	-0.0323028
-0.87	-0.000237789	-0.000376653	-0.000605581	-0.00113368	-0.001887	-0.0033559	-0.00438458	-0.00586308	-0.00669333	-0.00769738	-0.00872115	-0.0096221	-0.0105374	-0.0114102	-0.0128569	-0.0135138	-0.0144548	-0.015853	-0.0165737	-0.0176331	-0.0185431	-0.0200283	-0.0208899	-0.0215539	-0.0223784	-0.0230744	-0.0239572	-0.0245334	-0.0257107	-0.0262747	-0.0272157	-0.0277596	-0.0285356	-0.0290685	-0.029883	-0.0303357	-0.0309394	-0.0315304	-0.0320336	-0.0326847
-0.88	-0.000240985	-0.000381137	-0.000612674	-0.00114914	-0.001913	-0.00339555	-0.0044393	-0.00593494	-0.00677173	-0.00779106	-0.00882576	-0.0097368	-0.0106639	-0.0115489	-0.0130083	-0.0136771	-0.0146239	-0.0160446	-0.0167715	-0.0178422	-0.0187593	-0.0202606	-0.0211365	-0.0218083	-0.0226392	-0.023346	-0.024237	-0.0248225	-0.026011	-0.0265815	-0.0275327	-0.0280829	-0.0288673	-0.0294063	-0.0302343	-0.0306896	-0.0312979	-0.0318966	-0.0324076	-0.0330636
-0.89	-0.000243457	-0.000381513	-0.000621011	-0.00116383	-0.00193983	-0.00343503	-0.00449227	-0.00600394	-0.00685299	-0.00788366	-0.0089278	-0.0098544	-0.0107887	-0.0116874	-0.0131625	-0.0138388	-0.0147949	-0.016231	-0.0169651	-0.0180502	-0.0189788	-0.0204962	-0.0213832	-0.0220649	-0.0229029	-0.0236167	-0.024518	-0.0251106	-0.0263125	-0.02689	-0.0278527	-0.0284088	-0.0291995	-0.0297447	-0.0305786	-0.0310431	-0.0316587	-0.0322636	-0.0327804	-0.0334436
-0.9	-0.000246474	-0.000386249	-0.000628552	-0.00117879	-0.00196356	-0.00347654	-0.00454493	-0.00607486	-0.00693351	-0.00797481	-0.00903368	-0.00996957	-0.010912	-0.0118221	-0.0133154	-0.0139984	-0.0149673	-0.0164181	-0.0171622	-0.0182535	-0.0191963	-0.0207341	-0.0216291	-0.0223178	-0.0231654	-0.0238895	-0.0247986	-0.0253986	-0.0266108	-0.0271984	-0.0281714	-0.0287323	-0.0295315	-0.0300853	-0.0309267	-0.0313968	-0.0320191	-0.0326336	-0.0331535	-0.0338239
-0.91	-0.000249196	-0.000395868	-0.000638191	-0.00119363	-0.00199027	-0.00351812	-0.00459885	-0.0061448	-0.00701483	-0.00806562	-0.00914049	-0.0100871	-0.0110388	-0.0119604	-0.0134689	-0.0141608	-0.0151404	-0.016603	-0.0173611	-0.0184571	-0.0194149	-0.0209692	-0.0218779	-0.0225738	-0.0234307	-0.0241613	-0.0250793	-0.0256843	-0.0269134	-0.0275081	-0.0284905	-0.0290565	-0.0298661	-0.0304255	-0.0312794	-0.0317501	-0.0323824	-0.0330014	-0.0335275	-0.0342042
-0.92	-0.000252397	-0.00040387	-0.000644542	-0.00120638	-0.00201608	-0.00355833	-0.00465326	-0.00621517	-0.00709438	-0.00815641	-0.00924402	-0.0102025	-0.011165	-0.0120958	-0.0136221	-0.0143238	-0.0153165	-0.0167879	-0.0175585	-0.0186636	-0.0196352	-0.0212078	-0.0221235	-0.022825	-0.0236933	-0.0244327	-0.0253591	-0.0259705	-0.0272126	-0.0278141	-0.0288097	-0.0293805	-0.0302011	-0.0307648	-0.0316278	-0.0321044	-0.032742	-0.0333696	-0.0338986	-0.0345853
-0.93	-0.000254731	-0.000407531	-0.000652234	-0.00122044	-0.00203934	-0.00360059	-0.00470106	-0.00628654	-0.00717615	-0.00824656	-0.00934974	-0.0103188	-0.011292	-0.0122304	-0.0137762	-0.0144825	-0.0154885	-0.0169768	-0.0177562	-0.0188727	-0.0198569	-0.0214451	-0.0223694	-0.0230789	-0.0239583	-0.0247056	-0.0256427	-0.0262589	-0.0275145	-0.0281175	-0.0291285	-0.029706	-0.0305374	-0.0311046	-0.0319784	-0.0324592	-0.0331022	-0.0337388	-0.0342732	-0.0349673
-0.94	-0.000257917	-0.000414144	-0.000660291	-0.00123794	-0.00206445	-0.00364021	-0.00475973	-0.00635844	-0.00725292	-0.00833899	-0.00945746	-0.0104336	-0.0114176	-0.0123651	-0.0139292	-0.0146457	-0.0156601	-0.0171636	-0.0179547	-0.0190824	-0.0200712	-0.0216798	-0.0226155	-0.0233296	-0.0242216	-0.0249766	-0.0259254	-0.0265446	-0.0278145	-0.0284242	-0.0294442	-0.0300312	-0.0308672	-0.0314417	-0.0323289	-0.0328129	-0.0334623	-0.0341062	-0.0346475	-0.0353461
-0.95	-0.00026093	-0.00041855	-0.000668985	-0.00125254	-0.00208115	-0.00368142	-0.0048152	-0.00643229	-0.00733483	-0.00843474	-0.00956064	-0.0105498	-0.0115463	-0.0125073	-0.0140813	-0.0148079	-0.0158339	-0.017354	-0.0181535	-0.0192912	-0.0202887	-0.0219155	-0.0228624	-0.0235837	-0.0244822	-0.0252472	-0.0262074	-0.0268319	-0.028117	-0.0287335	-0.0297616	-0.0303571	-0.0312018	-0.0317831	-0.0326799	-0.033168	-0.0338256	-0.0344754	-0.03502	-0.0357258
-0.96	-0.000263807	-0.000424345	-0.000676993	-0.00126512	-0.00210241	-0.00372332	-0.00487005	-0.00650502	-0.0074124	-0.00852766	-0.0096687	-0.0106669	-0.0116729	-0.0126454	-0.0142353	-0.0149673	-0.0160086	-0.0175419	-0.0183518	-0.0195093	-0.0205079	-0.0221522	-0.0231089	-0.0238382	-0.0247452	-0.025519	-0.0264876	-0.0271207	-0.0284179	-0.0290388	-0.0300788	-0.0306822	-0.0315337	-0.032125	-0.033029	-0.0335212	-0.034185	-0.0348438	-0.035394	-0.0361075
-0.97	-0.000266831	-0.000430534	-0.000684304	-0.0012773	-0.00213044	-0.00376298	-0.0049236	-0.00657798	-0.00749574	-0.00862048	-0.00977701	-0.0107827	-0.0117986	-0.0127843	-0.0143911	-0.015131	-0.0161817	-0.0177244	-0.01855	-0.0197235	-0.02073	-0.0223905	-0.023355	-0.0240967	-0.0250107	-0.0257923	-0.0267683	-0.0274113	-0.0287204	-0.0293482	-0.0303996	-0.0310068	-0.0318676	-0.0324673	-0.0333788	-0.0338747	-0.0345476	-0.0352113	-0.0357667	-0.0364907
-0.98	-0.000269241	-0.000435649	-0.000691717	-0.00129518	-0.00215796	-0.0038059	-0.00497547	-0.00664887	-0.00757899	-0.00871352	-0.00988133	-0.0109022	-0.0119259	-0.0129226	-0.0145454	-0.0152873	-0.0163576	-0.0179258	-0.0187473	-0.0199308	-0.020951	-0.0226285	-0.0236013	-0.0243485	-0.0252755	-0.026064	-0.0270492	-0.0276995	-0.029026	-0.0296577	-0.0307195	-0.0313329	-0.0322039	-0.0328045	-0.0337292	-0.0342309	-0.0349078	-0.0355801	-0.0361419	-0.0368736
-0.99	-0.000272356	-0.00044001	-0.000699779	-0.00132771	-0.00218418	-0.00384521	-0.00504016	-0.00672129	-0.00766269	-0.0088086	-0.00998785	-0.0110192	-0.0120566	-0.0130607	-0.0147022	-0.0154422	-0.0165333	-0.0181098	-0.0189451	-0.0201412	-0.0211721	-0.0228677	-0.0238503	-0.0246038	-0.0255414	-0.0263374	-0.0273312	-0.0279895	-0.02933	-0.0299659	-0.0310372	-0.0316577	-0.032538	-0.0331494	-0.0340808	-0.0345902	-0.0352687	-0.0359506	-0.0365154	-0.0372599
-1	-0.00027081	-0.000445031	-0.000705967	-0.00134492	-0.00220958	-0.00388679	-0.0050957	-0.00679456	-0.00772957	-0.0089025	-0.0100973	-0.0111325	-0.0121904	-0.0131991	-0.0148598	-0.0156041	-0.0167081	-0.0183043	-0.0191406	-0.0203502	-0.0213932	-0.023105	-0.0240941	-0.0248585	-0.0258042	-0.0266106	-0.0276122	-0.0282782	-0.029636	-0.0302751	-0.0313561	-0.0319843	-0.0328729	-0.033489	-0.0344323	-0.0349458	-0.0356326	-0.0363196	-0.036892	-0.0376405

## Sheet: Figure 2b
Figure 2b
Pressure (kPa)	Resistance (Ohm)	|Delta R/R0|
1	3688.498	7.33317E-10
5	2678.79585	27.37434
10	1564.9249	57.57284
15	831.39771	77.45972
20	480.09221	86.98407
25	267.9925	92.73437
30	206.00753	94.41487
35	152.60615	95.86265
40	134.04923	96.36575
45	116.20199	96.84961
50	102.08135	97.23244
55	93.08751	97.47628
60	84.14169	97.71881
65	78.02577	97.88462
70	68.76379	98.13572
75	65.53237	98.22333
80	61.31952	98.33755
85	55.63955	98.49154
90	53.28769	98.5553
95	50.08879	98.64203
100	47.56566	98.71043

## Sheet: Figure 2c
Figure 2c					Insert
Pressure (kPa)	Frequency (Hz)	Amplitude (V)			Voltage (V)	Frequency (Hz)
5	6.1627	4			1	0.9592
10	8.77398	4			1.1	3.234
15	20.15589	4			1.2	6.888
20	35.2113	4			1.3	11.574
25	47.21436	4			1.4	16.802
30	53.91806	4			1.5	22.5
35	57.1647	4			1.6	28.7
40	60.37441	4			1.7	34.8
45	62.2278	4			1.8	41.16
50	63.41156	4			1.9	47.62
55	66.0793	4			2	53.54
60	67.81196	4			2.1	60.48
65	70.90523	4			2.2	66.72
70	71.56494	4			2.3	73.66
75	73.33198	4			2.4	79.76
80	74.7012	4			2.5	86.5
85	76.60882	4			2.6	93.32
90	77.23997	4			2.7	99.1
95	79.89352	4			2.8	105.3
100	81.76619	4			2.9	112.22
					3	118.64

## Sheet: Figure 2d
Figure 2d
Time (s)	Current (A)
0.03523	1.3157E-10
0.04037	1.5385E-10
0.05037	1.3111E-10
0.06037	1.5301E-10
0.07036	1.3191E-10
0.08037	1.6145E-10
0.09142	1.3536E-10
0.10036	1.5337E-10
0.11037	1.4222E-10
0.12041	1.5545E-10
0.13032	1.3949E-10
0.14031	1.586E-10
0.15036	1.4317E-10
0.16035	1.5532E-10
0.17099	1.3352E-10
0.18037	1.4544E-10
0.19035	1.1539E-10
0.20033	1.4825E-10
0.21032	1.3338E-10
0.22037	1.6168E-10
0.23115	1.4281E-10
0.24032	1.6179E-10
0.25033	1.4394E-10
0.26055	1.5676E-10
0.27033	1.4129E-10
0.28033	1.6565E-10
0.29037	1.4017E-10
0.30037	1.5738E-10
0.31037	1.4139E-10
0.32032	1.5328E-10
0.33032	1.3693E-10
0.34139	1.5688E-10
0.35037	1.2933E-10
0.36037	1.5712E-10
0.37033	1.3191E-10
0.38037	1.5756E-10
0.39033	1.3223E-10
0.40037	1.5861E-10
0.41037	1.3605E-10
0.42036	1.5304E-10
0.43033	1.3167E-10
0.44036	1.5167E-10
0.45083	1.316E-10
0.46037	1.4857E-10
0.47036	1.3156E-10
0.48123	1.4848E-10
0.49037	1.2791E-10
0.50037	1.5077E-10
0.51033	1.1986E-10
0.52032	1.3938E-10
0.53033	1.1472E-10
0.54045	1.3998E-10
0.55033	1.1818E-10
0.56037	1.3925E-10
0.57038	1.292E-10
0.58032	1.5411E-10
0.59032	1.3032E-10
0.60037	1.484E-10
0.61033	1.3015E-10
0.62042	1.4797E-10
0.63037	1.3238E-10
0.64036	1.5884E-10
0.65032	1.4089E-10
0.6604	1.5704E-10
0.67064	1.3745E-10
0.68033	1.5227E-10
0.69037	1.3306E-10
0.70033	1.5491E-10
0.71032	1.3371E-10
0.72037	1.544E-10
0.73113	1.3023E-10
0.74037	1.5372E-10
0.75032	1.3125E-10
0.76057	1.5011E-10
0.77031	1.2737E-10
0.78033	1.5648E-10
0.79032	1.2288E-10
0.80032	1.5274E-10
0.81037	1.3203E-10
0.82037	1.6402E-10
0.83037	1.2577E-10
0.84037	1.5544E-10
0.85033	1.3895E-10
0.86032	1.5983E-10
0.87032	1.4157E-10
0.88032	1.6662E-10
0.89033	1.3668E-10
0.90032	1.5663E-10
0.91033	1.3747E-10
0.92031	1.5651E-10
0.93036	1.3409E-10
0.94037	1.5899E-10
0.95031	1.3568E-10
0.96031	1.5282E-10
0.97031	1.3375E-10
0.98031	1.5311E-10
0.99032	1.3998E-10
1.00037	1.6242E-10
1.01055	1.4023E-10
1.02032	1.6158E-10
1.03032	1.3749E-10
1.04037	1.6024E-10
1.05031	1.3788E-10
1.06058	1.5647E-10
1.07031	1.4182E-10
1.08037	1.7346E-10
1.09137	1.4834E-10
1.10033	1.7081E-10
1.11037	1.5066E-10
1.12042	1.7029E-10
1.13038	1.3979E-10
1.14037	1.6549E-10
1.15033	1.4666E-10
1.16032	1.6286E-10
1.17038	1.5042E-10
1.18032	1.7067E-10
1.19038	1.5093E-10
1.20032	1.7252E-10
1.21038	1.6175E-10
1.22036	1.7163E-10
1.23115	1.5766E-10
1.24036	1.7329E-10
1.25038	1.5577E-10
1.26054	1.736E-10
1.27033	1.53E-10
1.28032	1.7178E-10
1.29031	1.4048E-10
1.30033	1.7176E-10
1.31055	1.5096E-10
1.32037	1.7157E-10
1.33036	1.6073E-10
1.34138	1.7252E-10
1.35033	1.5493E-10
1.36032	1.7375E-10
1.37041	1.5391E-10
1.38033	1.7486E-10
1.39032	1.5717E-10
1.40033	1.6741E-10
1.41032	1.5634E-10
1.42033	1.7357E-10
1.43037	1.4808E-10
1.44038	1.718E-10
1.45032	1.5319E-10
1.46038	1.5855E-10
1.47032	1.3915E-10
1.48042	1.5674E-10
1.49032	1.4589E-10
1.50036	1.6505E-10
1.51033	1.4557E-10
1.52036	1.4839E-10
1.53033	1.4129E-10
1.54036	1.6085E-10
1.55033	1.453E-10
1.56031	1.6908E-10
1.57035	1.5203E-10
1.58032	1.6684E-10
1.59139	1.4639E-10
1.60031	1.5557E-10
1.61038	1.3953E-10
6204-01-01	1.6409E-10
1.63031	1.5768E-10
1.64033	1.7129E-10
1.65036	1.5429E-10
1.66037	1.6625E-10
1.67033	1.4716E-10
1.68031	1.6289E-10
1.69033	1.4839E-10
1.70081	1.6025E-10
1.71036	1.4374E-10
1.72037	1.5696E-10
1.73037	1.4091E-10
1.74037	1.5928E-10
1.75033	1.4462E-10
1.76033	1.5921E-10
1.77033	1.5062E-10
1.78037	1.5906E-10
1.79032	1.4216E-10
1.80031	1.5513E-10
1.81057	1.437E-10
1.82037	1.5801E-10
1.83033	1.453E-10
1.84037	1.5841E-10
1.85037	1.4702E-10
1.86035	1.6252E-10
1.87037	1.4286E-10
1.88031	1.5534E-10
1.89037	1.4436E-10
1.90035	1.5309E-10
1.91035	1.4626E-10
1.92033	1.5739E-10
1.93036	1.3898E-10
1.94032	1.5778E-10
1.95087	1.4562E-10
1.96035	1.5634E-10
1.97037	1.411E-10
9811-01-01	1.5333E-10
1.99031	1.3812E-10
2.00037	1.4569E-10
2.0105	1.3859E-10
2.02036	1.6305E-10
2.03037	1.487E-10
2.04031	1.5586E-10
2.05032	1.4253E-10
2.06033	1.5608E-10
2.07036	1.4149E-10
2.08033	1.5755E-10
2.09135	1.4766E-10
2.10031	1.6623E-10
2.11033	1.4784E-10
2.12041	1.5436E-10
2.13032	1.4216E-10
2.14037	1.5528E-10
2.15033	1.3965E-10
2.16033	1.5061E-10
2.17082	1.3897E-10
2.18038	1.529E-10
2.19037	1.3334E-10
2.20085	1.3992E-10
2.21037	1.3685E-10
2.22037	1.5493E-10
2.23037	1.5524E-10
2.24032	1.5941E-10
2.25055	1.4303E-10
2.26037	1.6221E-10
2.27037	1.4728E-10
2.28032	1.5199E-10
2.29037	1.4827E-10
2.30037	1.5914E-10
2.31037	1.5113E-10
2.32037	1.5289E-10
2.33037	1.5237E-10
2.34037	1.4351E-10
2.35036	1.3896E-10
2.36037	1.4511E-10
2.37043	1.4113E-10
2.38032	1.4882E-10
2.39032	1.4102E-10
2.40032	1.554E-10
2.41037	1.4714E-10
2.42041	1.4818E-10
2.43037	1.4808E-10
2.44032	1.5477E-10
2.45032	1.4984E-10
2.46036	1.5559E-10
2.47037	1.435E-10
2.48035	1.401E-10
2.49036	1.3608E-10
2.50036	1.4931E-10
2.51051	1.4618E-10
2.52032	1.5149E-10
2.53033	1.4899E-10
2.54031	1.6159E-10
2.55037	1.53E-10
2.56056	1.5455E-10
2.57036	1.4668E-10
2.58037	1.4393E-10
5914-02-01	1.3963E-10
2.60037	1.4613E-10
2.61037	1.4112E-10
2.62032	1.4538E-10
2.63032	1.3588E-10
2.64032	1.422E-10
2.65032	1.3953E-10
2.66032	1.3915E-10
2.67037	1.3488E-10
2.68036	1.4078E-10
2.69036	1.3903E-10
2.70031	1.418E-10
2.71035	1.3789E-10
2.72036	1.4076E-10
2.73037	1.517E-10
2.74031	1.5318E-10
2.75037	1.579E-10
2.76052	1.6183E-10
2.77031	1.603E-10
2.78036	1.5025E-10
2.79031	1.5652E-10
2.80036	1.4452E-10
2.81032	1.4441E-10
2.82036	1.4845E-10
2.83036	1.4555E-10
2.84134	1.4498E-10
2.85035	1.4673E-10
2.86032	1.4452E-10
2.87048	1.4473E-10
2.88036	1.46E-10
2.89032	1.5186E-10
2.90031	1.5066E-10
2.91032	1.4206E-10
2.92032	1.4512E-10
2.93031	1.4656E-10
2.94037	1.4228E-10
2.95081	1.4311E-10
9611-02-01	1.3825E-10
2.97033	1.4873E-10
2.98037	1.4752E-10
2.99037	1.5998E-10
3.00037	1.5818E-10
3.01052	1.543E-10
3.02033	1.5402E-10
3.03037	1.4385E-10
3.04032	1.4593E-10
3.05037	1.6184E-10
3.06037	1.5674E-10
3.07037	1.6293E-10
3.08037	1.5399E-10
3.09037	1.554E-10
3.10031	1.5667E-10
3.11032	1.6423E-10
3.12032	1.6353E-10
3.13037	1.5929E-10
3.14037	1.3081E-10
3.15037	1.477E-10
3.16037	1.4131E-10
3.17032	1.4708E-10
3.18037	1.4248E-10
3.19046	1.5822E-10
3.20037	1.4611E-10
3.21037	1.5114E-10
3.22037	1.4339E-10
3.23032	1.5044E-10
3.24032	1.4407E-10
3.25037	1.633E-10
3.26037	1.5555E-10
3.27033	1.6465E-10
3.28037	1.4626E-10
3.29037	1.5547E-10
3.30033	1.3302E-10
3.31032	1.4548E-10
3.32031	1.4242E-10
3.33032	1.5737E-10
3.34133	1.4754E-10
3.35032	1.6315E-10
3.36036	1.4475E-10
3.37048	1.6401E-10
3.38037	1.5585E-10
3.39032	1.6081E-10
3.40036	1.4838E-10
3.41036	1.4609E-10
3.42103	1.3391E-10
3.43032	1.3988E-10
3.44037	1.3252E-10
3.45081	1.5249E-10
3.46032	1.3156E-10
3.47037	1.4891E-10
3.48031	1.4424E-10
3.49036	1.5681E-10
3.50031	1.4811E-10
3.51035	1.5033E-10
3.52035	1.4987E-10
3.53035	1.6398E-10
3.54059	1.6049E-10
3.55032	1.4804E-10
3.56037	1.3893E-10
3.57033	1.4571E-10
3.58032	1.5438E-10
3.59135	1.6129E-10
3.60033	1.5011E-10
3.61032	1.638E-10
3.62042	1.5506E-10
3.63032	1.6572E-10
3.64032	1.559E-10
3.65031	1.6475E-10
3.66032	1.4597E-10
3.67037	1.4849E-10
3.68031	1.3908E-10
3.69037	1.4603E-10
3.70106	1.3953E-10
3.71037	1.4793E-10
3.72037	1.3864E-10
3.73182	1.5033E-10
3.74033	1.4203E-10
3.75032	1.4712E-10
3.76037	1.2827E-10
3.77037	1.4133E-10
3.78037	1.3794E-10
3.79032	1.5544E-10
3.80033	1.3807E-10
3.81037	1.5564E-10
3.82032	1.3979E-10
3.83032	1.7065E-10
3.84139	1.5596E-10
3.85032	1.6434E-10
3.86031	1.4663E-10
3.87039	1.6973E-10
3.88032	1.4022E-10
3.89032	1.5653E-10
3.90032	1.4006E-10
3.91033	1.5857E-10
3.92033	1.4863E-10
3.93031	1.6454E-10
3.94037	1.3594E-10
3.95084	1.6462E-10
3.96037	1.467E-10
3.97037	1.625E-10
3.98037	1.3802E-10
3.99042	1.5562E-10
4.00033	1.3998E-10
4.01033	1.5994E-10
4.02033	1.4718E-10
4.03032	1.6368E-10
4.04031	1.4062E-10
4.05033	1.5062E-10
4.06033	1.3755E-10
4.07033	1.5272E-10
4.08033	1.2703E-10
4.09037	1.4931E-10
4.10033	1.2677E-10
4.11032	1.4707E-10
4.12048	1.3666E-10
4.13032	1.5133E-10
4.14033	1.3475E-10
4.15031	1.6882E-10
4.16036	1.4379E-10
4.17037	1.5471E-10
4.18035	1.4333E-10
4.19032	1.6169E-10
4.20077	1.2903E-10
4.21037	1.5121E-10
4.22032	1.4904E-10
4.23176	1.6318E-10
4.24032	1.4355E-10
4.25076	1.634E-10
4.26037	1.4506E-10
4.27031	1.6328E-10
4.28036	1.5096E-10
4.29032	1.495E-10
4.30031	1.27E-10
4.31032	1.4621E-10
4.32031	1.3244E-10
4.33032	1.4295E-10
4.34137	1.2884E-10
4.35036	1.5585E-10
4.36032	1.3447E-10
4.37033	1.7161E-10
4.38032	1.4198E-10
4.39037	1.55E-10
4.40032	1.293E-10
4.41037	1.5541E-10
4.42036	1.2963E-10
4.43037	1.5238E-10
4.44036	1.2754E-10
4.45033	1.5595E-10
4.46036	1.3609E-10
4.47033	1.598E-10
4.48036	1.3742E-10
4.49033	1.5856E-10
4.50031	1.393E-10
4.51037	1.6107E-10
4.52041	1.4613E-10
4.53033	1.6846E-10
4.54036	1.4925E-10
4.55037	1.6291E-10
4.56032	1.4667E-10
4.57037	1.5877E-10
4.58036	1.3719E-10
4.59133	1.5268E-10
4.60032	1.2843E-10
4.61037	1.5956E-10
4.62036	1.4418E-10
4.63037	1.6435E-10
4.64032	1.4293E-10
4.65033	1.5647E-10
4.66036	1.4378E-10
4.67037	1.5835E-10
4.68036	1.3557E-10
4.69033	1.5198E-10
4.70036	1.3815E-10
4.71033	1.5957E-10
4.72036	1.4291E-10
4.73033	1.6236E-10
4.74032	1.3946E-10
4.75037	1.5836E-10
4.76031	1.3994E-10
4.77037	1.6054E-10
4.78036	1.2537E-10
4.79037	1.4612E-10
4.80032	1.2678E-10
4.81037	1.536E-10
4.82037	1.3761E-10
4.83037	1.5711E-10
4.84037	1.2754E-10
4.85032	1.4729E-10
4.86033	1.1886E-10
4.87036	1.4968E-10
4.88032	1.3516E-10
4.89031	1.5548E-10
4.90032	1.4255E-10
4.91032	1.657E-10
4.92032	1.4588E-10
4.93037	1.6188E-10
4.94033	1.4342E-10
4.95077	1.5113E-10
4.96037	1.2789E-10
4.97037	1.4927E-10
4.98037	1.4485E-10
4.99031	1.6189E-10
5.00037	1.4363E-10
5.01051	1.5506E-10
5.02037	1.4055E-10
5.03036	1.5863E-10
5.04032	1.3879E-10
5.05036	1.5641E-10
5.06056	1.3474E-10
5.07032	1.4437E-10
5.08033	1.1983E-10
5.09032	1.4146E-10
5.10038	1.3102E-10
5.11037	1.4616E-10
5.12033	1.3113E-10
5.13037	1.6191E-10
5.14038	1.4654E-10
5.15037	1.5609E-10
5.16038	1.4184E-10
5.17032	1.5415E-10
5.18033	1.3147E-10
5.19032	1.7406E-10
5.20038	1.3667E-10
5.21032	1.644E-10
5.22033	1.2944E-10
5.23032	1.525E-10
5.24038	1.1954E-10
5.25036	1.6252E-10
5.26056	1.3326E-10
5.27036	1.5424E-10
5.28031	1.1973E-10
5.29035	1.6616E-10
5.30036	1.3848E-10
5.31035	1.7251E-10
5.32033	1.4175E-10
5.33036	1.6893E-10
5.34131	1.2929E-10
5.35031	1.5461E-10
5.36033	1.3143E-10
5.37047	1.667E-10
5.38031	1.3967E-10
5.39033	1.6739E-10
5.40031	1.5222E-10
5.41036	1.6312E-10
5.42037	1.4551E-10
5.43036	1.9203E-10
5.44037	1.4624E-10
5.45082	1.7215E-10
5.46031	1.5122E-10
5.47037	1.6644E-10
4818-05-01	1.3916E-10
5.49031	1.6387E-10
5.50037	1.4228E-10
5.51058	1.7324E-10
5.52031	1.4845E-10
5.53033	1.7126E-10
5.54032	1.4812E-10
5.55035	1.5606E-10
5.56037	1.3577E-10
5.57036	1.7588E-10
5.58038	1.3204E-10
5.59135	1.6337E-10
5.60031	1.31E-10
5.61037	1.5844E-10
5.62047	1.3278E-10
5.63033	1.5837E-10
6406-05-01	1.3252E-10
5.65039	1.6236E-10
5.66036	1.5135E-10
5.67032	1.6932E-10
5.68032	1.4444E-10
5.69037	1.7059E-10
5.70073	1.4998E-10
5.71036	1.8024E-10
5.72032	1.5467E-10
5.73035	1.7574E-10
5.74037	1.3903E-10
5.75037	1.8354E-10
5.76037	1.6559E-10
5.77037	1.7869E-10
5.78045	1.4076E-10
5.79032	1.6379E-10
5.80037	1.4092E-10
5.81032	1.6129E-10
5.82036	1.4095E-10
5.83033	1.873E-10
5.84131	1.4589E-10
5.85031	1.9387E-10
5.86032	1.5228E-10
5.87032	1.675E-10
5.88032	1.3779E-10
5.89032	1.8019E-10
5.90036	1.4144E-10
5.91037	1.5228E-10
5.92037	1.2834E-10
5.93036	1.6839E-10
5.94036	1.5585E-10
5.95031	1.6834E-10
5.96031	1.5348E-10
5.97031	1.7478E-10
5.98031	1.4824E-10
5.99032	1.504E-10
6.00037	1.3823E-10
6.01037	1.5397E-10
6.02037	1.3385E-10
6.03032	1.5593E-10
6.04037	1.4333E-10
6.05032	1.5611E-10
6.06037	1.332E-10
6.07037	1.6118E-10
6.08037	1.4191E-10
6.09037	1.5918E-10
6.10032	1.4221E-10
6.11037	1.5933E-10
6.12032	1.4622E-10
6.13032	1.6096E-10
6.14037	1.4242E-10
6.15032	1.7366E-10
6.16037	1.6048E-10
6.17032	1.6854E-10
6.18037	1.5376E-10
6.19032	1.7946E-10
6.20037	1.5639E-10
6.21037	1.817E-10
6.22037	1.4881E-10
6.23037	1.7161E-10
6.24037	1.6066E-10
6.25032	1.669E-10
6.26037	1.6271E-10
6.27037	1.6224E-10
6.28037	1.425E-10
6.29032	1.6397E-10
6.30037	1.4303E-10
6.31037	1.4139E-10
6.32032	1.3347E-10
6.33037	1.5484E-10
6.34037	1.3172E-10
6.35037	1.3147E-10
6.36032	1.3983E-10
6.37032	1.5151E-10
6.38032	1.3619E-10
6.39032	1.5236E-10
6.40032	1.3671E-10
6.41037	1.437E-10
6.42032	1.2711E-10
6.43037	1.4988E-10
6.44032	1.4082E-10
6.45037	1.669E-10
6.46032	1.5267E-10
6.47032	1.6391E-10
6.48037	1.5497E-10
6.49032	1.6634E-10
6.50032	1.5791E-10
6.51037	1.594E-10
6.52032	1.5306E-10
6.53037	1.6568E-10
6.54032	1.5022E-10
6.55032	1.6283E-10
6.56037	1.465E-10
6.57032	1.6065E-10
6.58037	1.5567E-10
6.59032	1.5748E-10
6.60032	1.4741E-10
6.61032	1.5374E-10
6.62037	1.5091E-10
6.63037	1.5643E-10
6.64037	1.579E-10
6.65037	1.5926E-10
6.66037	1.4785E-10
6.67037	1.4742E-10
6.68037	1.4863E-10
6.69037	1.6718E-10
6.70032	1.5973E-10
6.71032	1.5109E-10
6.72032	1.4564E-10
6.73032	1.4601E-10
6.74037	1.4654E-10
6.75037	1.5248E-10
6.76032	1.4651E-10
6.77032	1.4868E-10
6.78032	1.3794E-10
6.79037	1.465E-10
6.80032	1.3883E-10
6.81036	1.4373E-10
6.82031	1.4483E-10
6.83036	1.5748E-10
6.84031	1.3582E-10
6.85031	1.4483E-10
6.86031	1.3759E-10
6.87032	1.5784E-10
6.88037	1.369E-10
6.89032	1.4988E-10
6.90032	1.4998E-10
6.91032	1.4811E-10
6.92037	1.3954E-10
6.93037	1.4986E-10
6.94032	1.4968E-10
6.95032	1.4965E-10
6.96032	1.5149E-10
6.97037	1.4872E-10
6.98032	1.5638E-10
6.99032	1.6565E-10
7.00037	1.6026E-10
7.01032	1.5315E-10
7.02037	1.6003E-10
7.03032	1.5648E-10
7.04037	1.4904E-10
7.05037	1.4458E-10
7.06032	1.4083E-10
7.07037	1.3218E-10
7.08037	1.5748E-10
7.09037	1.5212E-10
7.10037	1.3977E-10
7.11032	1.4039E-10
7.12032	1.4981E-10
7.13037	1.5438E-10
7.14032	1.5576E-10
7.15032	1.5534E-10
7.16032	1.583E-10
7.17032	1.605E-10
7.18037	1.7315E-10
7.19037	1.7192E-10
7.20032	1.6632E-10
7.21037	1.5499E-10
7.22032	1.6614E-10
7.23032	1.5904E-10
7.24037	1.6484E-10
7.25032	1.6969E-10
7.26032	1.8698E-10
7.27032	1.7176E-10
7.28037	1.8421E-10
7.29032	1.755E-10
7.30032	1.854E-10
7.31032	1.5433E-10
7.32037	1.6538E-10
7.33032	1.5438E-10
7.34032	1.61E-10
7.35037	1.5656E-10
7.36037	1.8024E-10
7.37036	1.7692E-10
7.38037	1.8597E-10
7.39032	1.7987E-10
7.40037	1.8486E-10
7.41032	1.7414E-10
7.42037	1.7974E-10
7.43044	1.5602E-10
7.44032	1.653E-10
7.45032	1.5765E-10
7.46037	1.66E-10
7.47032	1.5335E-10
7.48037	1.6678E-10
7.49032	1.5591E-10
7.50037	1.7183E-10
7.51037	1.5967E-10
7.52032	1.7726E-10
7.53037	1.6095E-10
7.54032	1.6428E-10
7.55032	1.5118E-10
7.56037	1.6633E-10
7.57032	1.5059E-10
7.58037	1.6527E-10
7.59032	1.4954E-10
7.60032	1.6604E-10
7.61037	1.4408E-10
7.62036	1.6387E-10
7.63037	1.6193E-10
7.64032	1.6716E-10
7.65037	1.5539E-10
7.66037	1.7038E-10
7.67037	1.5612E-10
7.68037	1.7653E-10
7.69032	1.6141E-10
7.70031	1.7481E-10
7.71036	1.5897E-10
7.72036	1.7008E-10
7.73031	1.5626E-10
7.74061	1.7733E-10
7.75032	1.5215E-10
7.76032	1.6963E-10
7.77052	1.497E-10
7.78032	1.7012E-10
7.79036	1.4664E-10
7.80037	1.674E-10
7.81036	1.5188E-10
7.82036	1.6933E-10
7.83037	1.5355E-10
7.84123	1.8355E-10
7.85036	1.6362E-10
7.86032	1.7449E-10
8704-07-01	1.5708E-10
7.88031	1.667E-10
7.89032	1.5146E-10
7.90036	1.6497E-10
7.91031	1.4091E-10
7.92032	1.612E-10
7.93031	1.4779E-10
7.94031	1.7011E-10
7.95076	1.4394E-10
7.96031	1.6322E-10
7.97036	1.3983E-10
7.98174	1.6082E-10
7.99036	1.4065E-10
8.00032	1.6756E-10
8.01056	1.4408E-10
8.02036	1.6438E-10
8.03032	1.4581E-10
8.04036	1.6424E-10
8.05031	1.3399E-10
8.06037	1.5788E-10
8.07031	1.3682E-10
8.08036	1.7452E-10
8.09128	1.4407E-10
8.10036	1.6186E-10
8.11032	1.3326E-10
8.12043	1.4949E-10
8.13031	1.2589E-10
8.14037	1.4922E-10
8.15036	1.4362E-10
8.16036	1.7877E-10
8.17032	1.556E-10
8.18035	1.7413E-10
8.19032	1.4834E-10
2007-08-01	1.7597E-10
8.21035	1.5619E-10
8.22032	1.8992E-10
8.23176	1.6303E-10
8.24031	1.9222E-10
8.25032	1.5952E-10
2605-08-01	1.853E-10
8.27032	1.4737E-10
8.28032	1.7602E-10
8.29036	1.5623E-10
8.30036	1.8326E-10
8.31032	1.5909E-10
8.32036	1.845E-10
8.33032	1.522E-10
8.34127	1.7423E-10
8.35035	1.4767E-10
8.36036	1.8139E-10
8.37047	1.6132E-10
8.38036	1.7537E-10
8.39032	1.312E-10
8.40035	1.6829E-10
8.41036	1.5282E-10
8.42037	1.7717E-10
8.43031	1.5768E-10
8.44036	1.8882E-10
8.45077	1.4802E-10
8.46031	1.8061E-10
8.47032	1.6165E-10
8.48047	1.812E-10
8.49031	1.5863E-10
8.50036	1.8401E-10
8.51057	1.5614E-10
8.52032	1.7913E-10
8.53036	1.5678E-10
8.54036	1.6217E-10
8.55036	1.3328E-10
8.56032	1.6694E-10
8.57035	1.454E-10
8.58036	1.8075E-10
8.59127	1.5032E-10
8.60031	1.7274E-10
8.61036	1.3788E-10
6204-08-01	1.7833E-10
8.63036	1.5323E-10
8.64032	1.8282E-10
8.65031	1.5418E-10
8.66032	1.9258E-10
8.67032	1.4772E-10
8.68035	1.8113E-10
8.69032	1.5923E-10
7007-08-01	1.8541E-10
8.71035	1.5343E-10
8.72036	1.8154E-10
8.73175	1.4854E-10
8.74036	1.7417E-10
8.75032	1.314E-10
7605-08-01	1.8214E-10
8.77036	1.5166E-10
8.78036	1.7722E-10
8.79036	1.5115E-10
8.80036	1.8093E-10
8.81037	1.3071E-10
8.82031	1.602E-10
8.83032	1.3782E-10
8.84122	1.826E-10
8.85032	1.5649E-10
8.86037	1.7842E-10
8.87038	1.4144E-10
8.88036	1.8183E-10
8.89032	1.3582E-10
8.90032	1.7798E-10
8.91032	1.5254E-10
8.92032	1.9366E-10
8.93031	1.4637E-10
8.94032	1.7444E-10
8.95073	1.4535E-10
8.96031	1.7255E-10
8.97032	1.4747E-10
8.98174	1.709E-10
8.99031	1.3915E-10
9.00032	1.6057E-10
9.01049	1.2526E-10
9.02032	1.5369E-10
9.03032	1.2097E-10
9.04032	1.5948E-10
9.05031	1.2874E-10
9.06032	1.6057E-10
9.07035	1.3576E-10
9.08032	1.6576E-10
9.09127	1.3749E-10
9.10036	1.5958E-10
9.11032	1.3948E-10
9.12043	1.763E-10
9.13032	1.335E-10
9.14036	1.6348E-10
9.15031	1.3688E-10
9.16036	1.5758E-10
9.17031	1.3237E-10
9.18035	1.6069E-10
9.19035	1.388E-10
9.20075	1.6781E-10
9.21032	1.4741E-10
9.22032	1.7146E-10
9.23174	1.4472E-10
9.24031	1.646E-10
9.25032	1.3605E-10
9.26054	1.6705E-10
9.27032	1.4022E-10
9.28032	1.7931E-10
9.29036	1.3339E-10
9.30036	1.6994E-10
9.31037	1.3349E-10
9.32031	1.6495E-10
9.33032	1.4008E-10
9.34121	1.699E-10
9.35031	1.3777E-10
9.36036	1.7173E-10
9.37043	1.4509E-10
9.38032	1.6917E-10
9.39036	1.3778E-10
9.40036	1.7807E-10
9.41032	1.459E-10
9.42036	1.6906E-10
9.43037	1.4086E-10
9.44032	1.7713E-10
9.45071	1.4933E-10
9.46032	1.7265E-10
9.47032	1.3884E-10
9.48174	1.6753E-10
9.49032	1.5004E-10
9.50031	1.7724E-10
9.51051	1.47E-10
9.52032	1.7777E-10
9.53032	1.5077E-10
9.54036	1.7704E-10
9.55032	1.4818E-10
9.56036	1.7516E-10
9.57032	1.3897E-10
9.58037	1.6891E-10
9.59125	1.5744E-10
9.60036	1.7773E-10
9.61036	1.5169E-10
9.62043	1.7736E-10
9.63036	1.4518E-10
9.64036	1.6845E-10
9.65036	1.4256E-10
9.66037	1.7154E-10
9.67032	1.5245E-10
9.68036	1.5797E-10
9.69037	1.5893E-10
9.70067	1.7161E-10
9.71032	1.4325E-10
9.72036	1.6751E-10
9.73174	1.4636E-10
9.74036	1.5233E-10
9.75032	1.4761E-10
9.76053	1.7245E-10
9.77032	1.5707E-10
9.78036	1.7243E-10
9.79032	1.6209E-10
9.80032	1.7636E-10
9.81032	1.5942E-10
9.82035	1.6699E-10
9.83037	1.5509E-10
9.84122	1.7058E-10
9.85031	1.5065E-10
9.86032	1.6345E-10
9.87041	1.3366E-10
9.88032	1.5295E-10
9.89036	1.498E-10
9.90036	1.5694E-10
9.91032	1.6423E-10
9.92036	1.6769E-10
9.93036	1.4371E-10
9.94032	1.6427E-10
9.95074	1.5538E-10
9.96032	1.689E-10
9.97036	1.4432E-10
9.98175	1.568E-10
9.99036	1.4548E-10
10.00036	1.5873E-10
10.0105	1.4616E-10
10.02032	1.6002E-10
10.03036	1.5313E-10
10.04037	1.6864E-10
10.05032	1.5996E-10
10.06036	1.7165E-10
10.07032	1.6058E-10
10.08036	1.6932E-10
10.09124	1.3942E-10
10.10036	1.5235E-10
10.11037	1.4633E-10
10.12039	1.5583E-10
10.13036	1.4403E-10
10.14037	1.5177E-10
10.15036	1.3991E-10
10.16037	1.5665E-10
10.17037	1.5053E-10
10.18031	1.5985E-10
10.19037	1.4835E-10
10.20089	1.606E-10
10.21037	1.5678E-10
10.22031	1.5468E-10
10.23178	1.3786E-10
10.24032	1.5352E-10
10.25036	1.4629E-10
10.26044	1.6121E-10
10.27037	1.5636E-10
10.28037	1.5566E-10
10.29032	1.4923E-10
10.30031	1.6672E-10
10.31032	1.5452E-10
10.32031	1.6046E-10
10.33037	1.4149E-10
10.34117	1.6619E-10
10.35031	1.4929E-10
10.36032	1.5003E-10
10.37045	1.5621E-10
10.38036	1.5209E-10
10.39037	1.5482E-10
10.40036	1.6032E-10
10.41032	1.3948E-10
10.42033	1.5265E-10
10.43032	1.4774E-10
10.44036	1.5856E-10
10.45066	1.4744E-10
10.46035	1.5011E-10
10.47032	1.6415E-10
10.48178	1.5819E-10
10.49036	9.8972E-7
10.50032	2.1439E-6
5105-10-01	2.4644E-6
10.52037	2.5998E-6
10.53036	2.7173E-6
10.54037	2.812E-6
10.55032	2.8878E-6
10.56055	2.9557E-6
10.57037	3.0167E-6
10.58031	3.0724E-6
5912-10-01	3.1198E-6
10.60031	3.1657E-6
10.61072	3.2077E-6
10.62033	3.252E-6
10.63084	3.2857E-6
10.64091	3.3209E-6
10.65081	3.3604E-6
10.66095	3.3856E-6
10.67078	3.4179E-6
10.68096	3.4466E-6
10.69099	3.4733E-6
10.70088	3.5032E-6
10.71078	3.5278E-6
10.72073	3.5518E-6
10.73037	3.5784E-6
10.74032	3.5989E-6
10.75033	3.6243E-6
7605-10-01	3.6493E-6
10.77037	3.6655E-6
10.78032	3.6883E-6
10.79037	3.7094E-6
10.80035	3.7271E-6
10.81036	3.7503E-6
10.82035	3.7663E-6
10.83031	3.7851E-6
10.84031	3.8043E-6
10.85031	3.8201E-6
10.86032	3.8383E-6
8704-10-01	3.857E-6
10.88036	3.8703E-6
10.89066	3.8902E-6
10.90039	3.9059E-6
10.91037	3.9199E-6
10.92037	3.9364E-6
10.93032	3.9516E-6
10.94033	3.9655E-6
10.95037	3.9814E-6
10.96033	3.9923E-6
10.97037	4.0096E-6
10.98037	4.0222E-6
10.99032	4.5419E-9
11.00045	4.2451E-9
11.01052	3.7073E-9
11.02032	3.9804E-9
11.03037	3.3322E-9
11.04032	3.1505E-9
11.05036	3.1101E-9
11.06055	3.2962E-9
11.07031	3.0044E-9
11.08037	3.1452E-9
11.09118	2.9677E-9
11.10032	3.2536E-9
11.11035	2.8814E-9
11.1204	2.885E-9
11.13032	3.1725E-9
11.14033	3.4834E-9
11.15036	2.7553E-9
11.16032	2.7282E-9
11.17033	2.69E-9
11.18036	2.5372E-9
11.19033	2.733E-9
11.20036	2.7547E-9
11.21033	2.4998E-9
11.22036	2.6347E-9
11.23032	2.6876E-9
11.24032	2.4867E-9
11.25037	2.4755E-9
2605-11-01	2.4415E-9
11.27037	2.425E-9
11.28032	2.4017E-9
11.29032	2.3001E-9
11.30036	2.466E-9
11.31037	2.3699E-9
11.32032	2.3855E-9
11.33037	2.3412E-9
11.34036	2.3384E-9
11.35037	2.2325E-9
11.36036	2.351E-9
11.37044	2.1781E-9
11.38032	2.1963E-9
11.39033	2.1524E-9
11.40036	2.2261E-9
11.41033	2.3614E-9
11.42036	2.1893E-9
11.43037	2.2201E-9
11.44036	2.0173E-9
11.45032	2.0211E-9
11.46031	1.9649E-9
11.47037	1.9484E-9
11.48034	1.9427E-9
11.49031	1.9467E-9
11.50037	1.9497E-9
11.51044	2.0024E-9
11.52037	1.9651E-9
11.53032	1.9608E-9
11.54032	1.9847E-9
11.55036	1.972E-9
11.56078	2.009E-9
11.57031	2.0771E-9
11.58037	2.0243E-9
11.59121	1.9769E-9
11.60037	1.9877E-9
11.61036	1.9246E-9
11.62048	1.9463E-9
11.63031	1.9651E-9
11.64042	1.9294E-9
11.65037	1.9312E-9
11.66032	1.855E-9
11.67032	1.9044E-9
11.68035	1.8913E-9
11.69035	1.8506E-9
11.70035	1.898E-9
11.71036	1.8908E-9
11.72055	1.8855E-9
11.73178	1.9125E-9
11.74032	1.928E-9
11.75037	1.9124E-9
11.76031	1.8768E-9
11.77037	1.8643E-9
11.78032	1.95E-9
11.79032	1.8993E-9
11.80036	1.8845E-9
11.81032	1.8339E-9
11.82035	1.8773E-9
11.83032	1.9397E-9
11.84116	1.907E-9
11.85031	1.9945E-9
11.86032	2.2019E-9
11.87037	1.985E-9
11.88031	1.9417E-9
11.89036	1.9094E-9
11.90036	1.9255E-9
11.91031	1.8909E-9
11.92072	1.8635E-9
11.93032	1.9069E-9
11.94032	1.8878E-9
11.95037	1.9836E-9
11.96032	1.9357E-9
11.97033	1.8877E-9
11.98036	1.9257E-9
11.99037	1.9822E-9
12.00041	1.8439E-9
12.01037	1.8684E-9
12.02036	1.9036E-9
12.03033	1.9353E-9
12.04036	1.9635E-9
12.05037	1.8818E-9
12.06036	1.8882E-9
12.07037	1.8329E-9
12.08032	1.8156E-9
12.09037	1.9064E-9
12.10032	1.8302E-9
12.11033	1.7466E-9
12.12036	1.7213E-9
12.13037	1.7135E-9
12.14036	1.6951E-9
12.15041	1.7448E-9
12.16036	1.7716E-9
12.17037	1.7386E-9
12.18036	1.7614E-9
12.19033	1.8489E-9
12.20037	1.7673E-9
12.21037	1.794E-9
12.22032	1.8186E-9
12.23033	1.7808E-9
12.24036	1.7434E-9
12.25033	1.734E-9
12.26036	1.7466E-9
12.27037	1.7071E-9
12.28036	1.7244E-9
12.29037	1.7524E-9
12.30036	1.6884E-9
12.31037	1.7323E-9
12.32032	1.7665E-9
12.33037	1.7728E-9
12.34036	1.721E-9
12.35037	1.7316E-9
12.36032	1.7558E-9
12.37037	1.8106E-9
12.38036	1.7511E-9
12.39037	1.7261E-9
12.40032	1.724E-9
12.41033	1.716E-9
12.42037	1.7658E-9
12.43033	1.7461E-9
12.44032	1.6924E-9
12.45037	1.6559E-9
12.46032	1.6545E-9
12.47037	1.6807E-9
12.48036	1.6633E-9
12.49036	1.6097E-9
12.50037	1.6711E-9
12.51031	1.656E-9
12.52036	1.6637E-9
12.53036	1.6682E-9
12.54035	1.6564E-9
12.55061	1.6495E-9
12.56037	1.6564E-9
12.57036	1.6414E-9
12.58037	1.6163E-9
12.59036	1.5709E-9
12.60037	1.6121E-9
12.61032	1.6093E-9
12.62037	1.6495E-9
12.63032	1.5726E-9
12.64033	1.586E-9
12.65032	1.5789E-9
12.66037	1.6562E-9
12.67032	1.6551E-9
12.68037	1.6603E-9
12.69032	1.5986E-9
12.70033	1.634E-9
12.71032	1.6304E-9
12.72033	1.6244E-9
12.73032	1.6056E-9
12.74033	1.6514E-9
12.75036	1.6693E-9
12.76037	1.661E-9
12.77032	1.7053E-9
12.78033	1.6686E-9
12.79036	1.6462E-9
12.80037	1.6236E-9
12.81032	1.6393E-9
12.82033	1.723E-9
12.83032	1.6605E-9
12.84033	1.6548E-9
12.85036	1.5613E-9
12.86037	1.5767E-9
12.87032	1.6304E-9
12.88033	1.674E-9
12.89032	1.6902E-9
12.90037	1.6906E-9
12.91032	1.6584E-9
12.92037	1.5848E-9
12.93032	1.5754E-9
12.94033	1.573E-9
12.95037	1.5685E-9
12.96037	1.5827E-9
12.97032	1.5885E-9
12.98033	1.5949E-9
12.99036	1.5522E-9
13.00037	1.6195E-9
13.01036	1.5384E-9
13.02037	1.5505E-9
13.03032	1.6191E-9
13.04032	1.6258E-9
13.05032	1.6249E-9
13.06033	1.5461E-9
13.07036	1.5418E-9
13.08037	1.6097E-9
13.09036	1.5922E-9
13.10032	1.5772E-9
13.11032	1.5971E-9
13.12037	1.7491E-9
13.13036	1.6299E-9
13.14037	1.6209E-9
13.15036	1.6491E-9
13.16037	1.5063E-9
13.17032	1.5409E-9
13.18033	1.5694E-9
13.19036	1.6056E-9
13.20038	1.5968E-9
13.21036	1.566E-9
13.22033	1.5952E-9
13.23032	1.5794E-9
13.24037	1.639E-9
13.25032	1.5746E-9
13.26037	1.5877E-9
13.27036	1.6075E-9
13.28037	1.5947E-9
13.29032	1.6214E-9
13.30033	1.5707E-9
13.31032	1.6164E-9
13.32033	1.5947E-9
13.33036	1.5935E-9
13.34037	1.5682E-9
13.35035	1.5792E-9
13.36031	1.5059E-9
13.37036	1.5258E-9
13.38031	1.5853E-9
13.39031	1.5405E-9
13.40031	1.565E-9
13.41037	1.5139E-9
13.42037	1.524E-9
13.43032	1.5966E-9
13.44032	1.5044E-9
13.45037	1.4832E-9
13.46033	1.5035E-9
13.47036	1.4494E-9
13.48037	1.4615E-9
13.49036	1.4368E-9
13.50032	1.4416E-9
13.51037	1.4759E-9
13.52037	1.4408E-9
13.53037	1.4791E-9
13.54042	1.438E-9
13.55032	1.4271E-9
13.56032	1.4464E-9
13.57037	1.4322E-9
13.58032	1.4685E-9
13.59032	1.4333E-9
13.60032	1.4106E-9
13.61032	1.3879E-9
13.62033	1.406E-9
13.63036	1.4103E-9
13.64033	1.4245E-9
13.65037	1.4556E-9
13.66033	1.4158E-9
13.67037	1.3933E-9
13.68032	1.4463E-9
13.69032	1.4714E-9
13.70032	1.4254E-9
13.71032	1.4014E-9
13.72032	1.4258E-9
13.73039	1.3943E-9
13.74032	1.442E-9
13.75032	1.4302E-9
13.76037	1.3953E-9
13.77037	1.3799E-9
13.78037	1.4146E-9
13.79032	1.3982E-9
13.80037	1.4334E-9
13.81037	1.4075E-9
13.82037	1.4272E-9
13.83036	1.3656E-9
13.84033	1.4509E-9
13.85037	1.4066E-9
13.86037	1.4125E-9
13.87037	1.3877E-9
13.88037	1.4628E-9
13.89032	1.4716E-9
13.90037	1.4736E-9
13.91032	1.4446E-9
13.92037	1.4647E-9
13.93036	1.4576E-9
13.94037	1.4473E-9
13.95037	1.4238E-9
13.96032	1.43E-9
13.97032	1.4163E-9
13.98033	1.425E-9
13.99032	1.3873E-9
14.00033	1.4514E-9
14.01032	1.4673E-9
14.02032	1.43E-9
14.03032	1.475E-9
14.04033	1.4423E-9
14.05036	1.3947E-9
14.06033	1.3604E-9
14.07036	1.4094E-9
14.08037	1.4615E-9
14.09032	1.4408E-9
14.10037	1.4338E-9
14.11032	1.4402E-9
14.12033	1.4312E-9
14.13032	1.375E-9
14.14033	1.5113E-9
14.15036	1.5274E-9
14.16037	1.4949E-9
14.17037	1.5318E-9
14.18037	1.4891E-9
14.19037	1.4729E-9
14.20037	1.4697E-9
14.21037	1.4755E-9
14.22037	1.4777E-9
14.23036	1.4259E-9
14.24032	1.4296E-9
14.25035	1.4136E-9
14.26035	1.4464E-9
14.27035	1.427E-9
14.28036	1.4391E-9
14.29035	1.4303E-9
14.30032	1.4204E-9
14.31033	1.3915E-9
14.32032	1.4038E-9
14.33033	1.385E-9
14.34037	1.4072E-9
14.35041	1.4386E-9
14.36037	1.4643E-9
14.37032	1.4307E-9
14.38037	1.4345E-9
14.39037	1.3702E-9
14.40032	1.3922E-9
14.41032	1.3757E-9
14.42032	1.4143E-9
14.43037	1.4092E-9
14.44032	1.4239E-9
14.45037	1.402E-9
14.46036	1.4402E-9
14.47037	1.3883E-9
14.48037	1.3527E-9
14.49033	1.3908E-9
14.50032	1.3644E-9
14.51032	1.3584E-9
14.52032	1.3384E-9
14.53037	1.3758E-9
14.54032	1.3945E-9
14.55032	1.3869E-9
14.56036	1.4101E-9
14.57032	1.4074E-9
14.58036	1.4008E-9
14.59037	1.3409E-9
14.60037	1.4059E-9
14.61032	1.4104E-9
14.62037	1.4824E-9
14.63037	1.4206E-9
14.64032	1.3909E-9
14.65032	1.3813E-9
14.66036	1.3984E-9
14.67032	1.4041E-9
14.68037	1.4239E-9
14.69032	1.4148E-9
14.70037	1.4157E-9
14.71037	1.3785E-9
14.72032	1.3764E-9
14.73048	1.3496E-9
14.74037	1.3617E-9
14.75032	1.3919E-9
14.76037	1.4338E-9
14.77037	1.4544E-9
14.78032	1.4438E-9
14.79032	1.4457E-9
14.80032	1.4324E-9
14.81032	1.5284E-9
14.82037	1.4808E-9
14.83032	1.4901E-9
14.84032	1.4553E-9
14.85032	1.4331E-9
14.86032	1.4826E-9
14.87032	1.4295E-9
14.88036	1.4346E-9
14.89037	1.4017E-9
14.90037	1.4077E-9
14.91037	1.3894E-9
14.92037	1.4334E-9
14.93032	1.4233E-9
14.94032	1.4533E-9
14.95032	1.3761E-9
14.96032	1.3479E-9
14.97037	1.3532E-9
14.98052	1.3627E-9
14.99037	1.3627E-9
15.00032	1.3507E-9
15.01032	1.3605E-9
15.02032	1.4096E-9
15.03032	1.384E-9
15.04041	1.3598E-9
15.05037	1.38E-9
15.06032	1.4154E-9
15.07037	1.4195E-9
15.08036	1.4075E-9
15.09037	1.3492E-9
15.10037	1.3633E-9
15.11037	1.4077E-9
15.12032	1.3409E-9
15.13032	1.3783E-9
15.14032	1.3502E-9
15.15036	1.4019E-9
15.16036	1.4101E-9
15.17036	1.3452E-9
15.18031	1.4421E-9
15.19031	1.4338E-9
15.20037	1.4018E-9
15.21033	1.2696E-9
15.22036	1.3525E-9
15.23037	1.2815E-9
15.24037	1.2809E-9
15.25037	1.3257E-9
15.26032	1.2983E-9
15.27037	1.2561E-9
15.28032	1.3233E-9
15.29037	1.3575E-9
15.30032	1.366E-9
15.31036	1.352E-9
15.32036	1.3232E-9
15.33035	1.3356E-9
15.34035	1.3887E-9
15.35031	1.4097E-9
15.36031	1.4731E-9
15.37031	1.4113E-9
15.38031	1.3398E-9
15.39035	1.3888E-9
15.40035	1.3557E-9
15.41035	1.37E-9
15.42035	1.3811E-9
15.43036	1.3401E-9
15.44035	1.379E-9
15.45035	1.3633E-9
15.46035	1.3887E-9
15.47031	1.3973E-9
15.48035	1.3829E-9
15.49035	1.3766E-9
15.50035	1.3519E-9
15.51035	1.3296E-9
15.52035	1.3508E-9
15.53035	1.3436E-9
15.54035	1.3008E-9
15.55035	1.2731E-9
15.56036	1.3332E-9
15.57031	1.3487E-9
15.58031	1.3504E-9
15.59035	1.3181E-9
15.60035	1.3785E-9
15.61035	1.3592E-9
15.62035	1.3649E-9
15.63035	1.3706E-9
15.64035	1.4156E-9
15.65035	1.3645E-9
15.66035	1.424E-9
15.67031	1.3775E-9
15.68035	1.3607E-9
15.69031	1.3785E-9
15.70031	1.3816E-9
15.71035	1.3693E-9
15.72035	1.4207E-9
15.73036	1.3308E-9
15.74032	1.3512E-9
15.75032	1.3597E-9
15.76085	1.3997E-9
15.77104	1.4215E-9
15.78037	1.4099E-9
15.79032	1.3939E-9
15.80032	1.3795E-9
15.81037	1.3927E-9
15.82032	1.4434E-9
15.83033	1.4761E-9
15.84032	1.3737E-9
15.85032	1.398E-9
15.86036	1.356E-9
15.87037	1.3812E-9
15.88037	1.3603E-9
15.89037	1.3669E-9
15.90032	1.3354E-9
15.91037	1.3825E-9
15.92032	1.274E-9
15.93032	1.3306E-9
15.94032	1.3496E-9
15.95037	1.3945E-9
15.96036	1.3557E-9
15.97037	1.3906E-9
15.98037	1.3532E-9
15.99032	1.3577E-9
16.00037	1.3796E-9
16.01032	1.4036E-9
16.02037	1.4167E-9
16.03037	1.3724E-9
16.04032	1.425E-9
16.05032	1.4034E-9
16.06032	1.3794E-9
16.07032	1.4203E-9
16.08036	1.441E-9
16.09037	1.4542E-9
16.10036	1.4284E-9
16.11037	1.464E-9
16.12037	1.4448E-9
16.13032	1.391E-9
16.14032	1.3856E-9
16.15032	1.4661E-9
16.16036	1.467E-9
16.17037	1.4605E-9
16.18032	1.5104E-9
16.19032	1.5054E-9
16.20032	1.4114E-9
16.21032	1.3523E-9
16.22036	1.3176E-9
16.23032	1.3039E-9
16.24036	1.3534E-9
16.25032	1.3433E-9
16.26032	1.3507E-9
16.27032	1.4224E-9
16.28037	1.3418E-9
16.29032	1.3929E-9
16.30032	1.3265E-9
16.31037	1.3516E-9
16.32036	1.3851E-9
16.33032	1.5116E-9
16.34037	1.4082E-9
16.35037	1.3737E-9
16.36032	1.3744E-9
16.37033	1.3671E-9
16.38036	1.3715E-9
16.39037	1.3425E-9
16.40037	1.3373E-9
16.41032	1.3169E-9
16.42032	1.3619E-9
16.43037	1.3252E-9
16.44032	1.3252E-9
16.45032	1.3183E-9
16.46037	1.2864E-9
16.47037	1.3343E-9
16.48032	1.3741E-9
16.49032	1.3758E-9
16.50032	1.3733E-9
16.51039	1.3151E-9
16.52032	1.3447E-9
16.53032	1.3371E-9
16.54032	1.3069E-9
16.55032	1.3215E-9
16.56037	1.2916E-9
16.57032	1.2905E-9
16.58036	1.292E-9
16.59114	1.3468E-9
16.60032	1.3287E-9
16.61032	1.339E-9
16.6204	1.3316E-9
16.63032	1.3112E-9
16.64036	1.248E-9
16.65032	1.229E-9
16.66036	1.1684E-9
16.67032	1.2104E-9
16.68031	1.2187E-9
16.69095	1.2211E-9
16.70051	1.2275E-9
16.71031	1.2878E-9
16.72036	1.2668E-9
16.73168	1.2798E-9
16.74031	1.2884E-9
16.75032	1.2834E-9
16.7604	1.2342E-9
16.77031	1.2859E-9
16.78036	1.2552E-9
16.79036	1.2638E-9
16.80031	1.3105E-9
16.81036	1.3018E-9
16.82031	1.3283E-9
16.83036	1.344E-9
16.84113	1.3106E-9
16.85036	1.2986E-9
16.86032	1.2215E-9
16.87039	1.2018E-9
16.88031	1.2366E-9
16.89036	1.244E-9
16.90031	1.2609E-9
16.91031	1.303E-9
16.92036	1.2677E-9
16.93036	1.2279E-9
16.94032	1.1847E-9
16.9506	1.2636E-9
16.96031	1.2946E-9
16.97032	1.295E-9
16.98166	1.3075E-9
16.99035	1.3104E-9
17.00032	1.3199E-9
17.0104	1.3082E-9
17.02031	1.2713E-9
17.03032	1.2693E-9
17.04031	1.2821E-9
17.05035	1.3413E-9
17.06036	1.3024E-9
17.07031	1.2973E-9
17.08032	1.2895E-9
17.09108	1.3092E-9
17.10036	1.2929E-9
17.11032	1.3023E-9
17.1204	1.3098E-9
17.13031	1.2512E-9
17.14036	1.2562E-9
17.15036	1.2334E-9
17.16031	1.2316E-9
17.17032	1.2243E-9
17.18031	1.2236E-9
17.19032	1.2552E-9
17.20053	1.243E-9
17.21031	1.2798E-9
17.22036	1.2501E-9
17.23166	1.2692E-9
17.24035	1.2841E-9
17.25032	1.2686E-9
17.26042	1.2277E-9
17.27031	1.2881E-9
17.28036	1.3259E-9
17.29036	1.2997E-9
17.30035	1.2411E-9
17.31032	1.2396E-9
17.32036	1.2728E-9
17.33036	1.2083E-9
17.34106	1.2321E-9
17.35035	1.2853E-9
17.36036	1.2836E-9
17.3704	1.2498E-9
17.38031	1.2414E-9
17.39036	1.2137E-9
17.40031	1.1879E-9
17.41031	1.2072E-9
17.42036	1.2384E-9
17.43031	1.21E-9
17.44032	1.1884E-9
17.45054	1.2494E-9
17.46093	1.268E-9
17.47069	1.2595E-9
17.48215	1.3058E-9
17.49069	1.302E-9
17.50068	1.2435E-9
17.51072	1.2927E-9
17.52065	1.2548E-9
17.53064	1.292E-9
17.54064	1.2393E-9
17.55127	1.2955E-9
17.56069	1.2812E-9
17.57068	1.268E-9
17.58069	1.2718E-9
17.5914	1.2497E-9
17.60067	1.2936E-9
17.61064	1.2854E-9
17.62214	1.258E-9
17.63068	1.1984E-9
17.64065	1.2127E-9
17.65084	1.1928E-9
17.66069	1.2254E-9
17.67065	1.2399E-9
17.68068	1.1952E-9
17.69064	1.2294E-9
17.70084	1.1774E-9
17.71067	1.1795E-9
17.72069	1.2333E-9
17.73199	1.2101E-9
17.74063	1.2603E-9
17.75065	1.2828E-9
17.76085	1.2885E-9
17.77068	1.2823E-9
17.78069	1.1908E-9
17.79063	1.2029E-9
17.80069	1.2141E-9
17.81065	1.2799E-9
17.82063	1.2372E-9
17.83065	1.2255E-9
17.8414	1.2615E-9
17.85068	1.2792E-9
17.86069	1.2382E-9
17.8715	1.2445E-9
17.88067	1.1898E-9
17.89065	1.2303E-9
17.90083	1.1758E-9
17.91064	1.2264E-9
17.92065	1.1947E-9
17.93063	1.2101E-9
17.94069	1.209E-9
17.95091	1.2164E-9
17.98782	1.1815E-9
18.00069	1.1916E-9
18.01077	1.1745E-9
18.02068	1.2418E-9
18.03068	1.2529E-9
18.04064	1.2358E-9
18.05068	1.2408E-9
18.06064	1.2392E-9
18.07064	1.2214E-9
18.08069	1.2392E-9
18.09136	1.2075E-9
18.10064	1.2595E-9
18.11068	1.1885E-9
18.12145	1.1756E-9
18.13064	1.2047E-9
18.14063	1.1857E-9
18.15087	1.2676E-9
18.16069	1.2596E-9
18.17064	1.2501E-9
18.18069	1.3016E-9
18.19069	1.2411E-9
18.20086	1.2181E-9
18.21069	1.2374E-9
18.22069	1.2694E-9
18.232	1.2409E-9
18.24068	1.2306E-9
18.25065	1.27E-9
18.26078	1.2763E-9
18.27068	1.2672E-9
18.28065	1.2964E-9
18.29063	1.3171E-9
18.30064	1.2899E-9
18.31064	1.2201E-9
18.32068	1.1987E-9
18.33069	1.2001E-9
18.34143	1.2181E-9
18.35068	1.1944E-9
18.36069	1.2355E-9
18.37145	1.1973E-9
18.38068	1.244E-9
18.39064	1.1984E-9
18.40083	1.1848E-9
18.41068	1.1555E-9
18.42064	1.1877E-9
18.43063	1.1829E-9
18.44063	1.1632E-9
18.4509	1.2239E-9
18.46063	1.2661E-9
18.47069	1.2467E-9
18.48216	1.2385E-9
18.49068	1.1818E-9
18.50069	1.231E-9
18.51072	1.1989E-9
18.52063	1.1974E-9
18.53064	1.2189E-9
18.54067	1.2634E-9
18.55069	1.2379E-9
18.56064	1.2656E-9
18.57063	1.2083E-9
18.58069	1.2586E-9
18.59138	1.2967E-9
18.60067	1.2858E-9
18.61069	1.2141E-9
18.6222	1.2254E-9
18.63068	1.2044E-9
18.64064	1.1933E-9
18.65087	1.2615E-9
18.66064	1.1948E-9
18.67064	1.2224E-9
18.68069	1.2595E-9
18.69064	1.2689E-9
18.70086	1.2192E-9
18.71064	1.247E-9
18.72069	1.2463E-9
18.73199	1.199E-9
18.74068	1.252E-9
18.75063	1.2248E-9
18.76085	1.2441E-9
18.77067	1.2693E-9
18.78068	1.2733E-9
18.79064	1.2322E-9
18.80067	1.2158E-9
18.81068	1.2846E-9
18.82069	1.2806E-9
18.83063	1.2463E-9
18.84139	1.2602E-9
18.85068	1.2512E-9
18.86063	1.2539E-9
18.87218	1.2348E-9
18.88063	1.2417E-9
18.89068	1.247E-9
18.90064	1.2295E-9
18.91063	1.2212E-9
18.92063	1.2824E-9
18.93067	1.2448E-9
18.94063	1.27E-9
18.95091	1.1837E-9
18.96069	1.1976E-9
18.97063	1.1875E-9
18.98199	1.1941E-9
18.99067	1.2309E-9
19.00063	1.3085E-9
19.01077	1.3369E-9
19.02063	1.3869E-9
19.03063	1.3022E-9
19.04064	1.2808E-9
19.05067	1.236E-9
19.06063	1.3132E-9
19.07069	1.3331E-9
19.08063	1.3257E-9
19.09137	1.3188E-9
19.10067	1.3091E-9
19.11068	1.2774E-9
19.12219	1.2759E-9
19.13067	1.2692E-9
19.14063	1.2833E-9
19.15084	1.2274E-9
19.16067	1.203E-9
19.17068	1.2737E-9
19.18064	1.2696E-9
19.19063	1.2923E-9
19.20081	1.2626E-9
19.21064	1.2763E-9
19.22063	1.294E-9
19.23198	1.2792E-9
19.24067	1.2904E-9
19.25068	1.267E-9
19.26084	1.2566E-9
19.27067	1.2588E-9
19.28068	1.3304E-9
19.29064	1.2641E-9
19.30063	1.3362E-9
19.31068	1.248E-9
19.32064	1.2747E-9
19.33068	1.2446E-9
19.3414	1.2849E-9
19.35068	1.2105E-9
19.36064	1.2335E-9
19.37212	1.2584E-9
19.38068	1.2601E-9
19.39068	1.2071E-9
19.40086	1.2397E-9
19.41068	1.2118E-9
19.42064	1.2367E-9
19.43064	1.2326E-9
19.44068	1.225E-9
19.45083	1.1995E-9
19.46062	1.2108E-9
19.47064	1.2415E-9
19.48204	1.2356E-9
19.49063	1.2313E-9
19.50064	1.2528E-9
19.51076	1.2599E-9
19.52064	1.2612E-9
19.53064	1.2138E-9
19.54064	1.2406E-9
19.55064	1.2578E-9
19.56068	1.1994E-9
19.57063	1.1636E-9
19.58064	1.1592E-9
19.5914	1.1673E-9
19.60063	1.1613E-9
19.61064	1.1652E-9
19.6222	1.2062E-9
19.63068	1.2102E-9
19.64068	1.2799E-9
19.65083	1.2337E-9
19.66063	1.2341E-9
19.67064	1.2503E-9
19.68067	1.258E-9
19.69068	1.1939E-9
19.7008	1.1873E-9
19.71067	1.163E-9
19.72064	1.199E-9
19.7322	1.1667E-9
19.74068	1.1566E-9
19.75068	1.1177E-9
19.7608	1.1475E-9
19.77063	1.1204E-9
19.78068	1.1545E-9
19.79068	1.1538E-9
19.80063	1.1671E-9
19.81068	1.1881E-9
19.82063	1.1533E-9
19.83063	1.1887E-9
19.84139	1.1872E-9
19.85063	1.2016E-9
19.86068	1.1993E-9
19.87218	1.2073E-9
19.88068	1.1835E-9
19.89068	1.2112E-9
19.90085	1.2178E-9
19.91068	1.2635E-9
19.92064	1.2009E-9
19.93068	1.1644E-9
19.94069	1.1384E-9
19.9508	1.1922E-9
19.96063	1.175E-9
19.97064	1.1489E-9
19.98223	1.2346E-9
19.99064	1.2243E-9
20.00064	1.2707E-9
20.01085	1.2972E-9
20.02069	1.27E-9
20.03069	1.2715E-9
[truncated: 9,952 more rows]

## Sheet: Figure 2e
Figure 2e				Insert
Time (ms)	Current (µA)				Interval Δ t
0	0.0155				9 ms	12 ms	16 ms	24 ms	99 ms
0.1	0.016			1	1	1	1	1	1
0.2	0.0145			2	1.6915	1.55856	1.3081	1.32098	1.1422
0.3	0.0155			3	2.02001	1.73102	1.61095	1.46802	1.19954
0.4	0.012			4	2.00834	1.88623	1.69667	1.42857	1.26892
0.5	0.014			5	2.32796	2.0592	1.92952	1.70412	1.3664
0.6	0.0135			6	2.44247	2.12291	2.01333	1.63299	1.34232
0.7	0.0135			7	2.56031	2.33269	2.02905	1.71429	1.42087
0.8	0.0125			8	2.79989	2.32111	2.16667	1.78004	1.37385
0.9	0.0135			9	2.69427	2.45624	2.12048	1.90137	1.39278
1	0.0145			10	2.62201	2.40798	2.16619	1.85834	1.43349
1.1	0.014			11	2.66481	2.39254	2.19762	1.94082	1.44266
1.2	0.012			12	2.83713	2.48327	2.23952	1.86073	1.46216
1.3	0.0115			13	2.78488	2.44916	2.31619	1.8942	1.49083
1.4	0.01			14	2.98499	2.54376	2.21429	1.89958	1.47592
1.5	0.0125			15	3.03002	2.49228	2.22762	1.92588	1.52466
1.6	0.0135			16	3.03835	2.59395	2.26762	2.00299	1.46502
1.7	0.0115			17	3.20901	2.55405	2.2881	1.98267	1.45069
1.8	0.013			18	3.18455	2.63192	2.27524	2.00538	1.50573
1.9	0.015			19	3.29238	2.57658	2.30762	1.98745	1.47706
2	0.013			20	3.10784	2.5399	2.32762	2.02032	1.52982
2.1	0.0115
2.2	0.011
2.3	0.011
2.4	0.012
2.5	0.0125
2.6	0.011
2.7	0.0135
2.8	0.01
2.9	0.0105
3	0.012
3.1	0.01
3.2	0.011
3.3	0.0115
3.4	0.007
3.5	0.0105
3.6	0.0095
3.7	0.0115
3.8	0.009
3.9	0.009
4	0.01
4.1	0.0115
4.2	0.011
4.3	0.009
4.4	0.0105
4.5	0.0115
4.6	0.012
4.7	0.01
4.8	0.009
4.9	0.0105
5	0.0095
5.1	0.0105
5.2	0.0085
5.3	0.0065
5.4	0.01
5.5	0.0095
5.6	0.0085
5.7	0.0065
5.8	0.0085
5.9	0.009
6	0.009
6.1	0.0085
6.2	0.008
6.3	0.01
6.4	0.0085
6.5	0.0085
6.6	0.01
6.7	0.0075
6.8	0.009
6.9	0.007
7	0.01
7.1	0.0085
7.2	0.007
7.3	0.006
7.4	0.0085
7.5	0.0085
7.6	0.007
7.7	0.635
7.8	0.5625
7.9	0.5665
8	0.582
8.1	0.6285
8.2	0.6795
8.3	0.7245
8.4	0.777
8.5	0.3435
8.6	0.215
8.7	0.165
8.8	0.134
8.9	0.116
9	0.1015
9.1	0.0885
9.2	0.0805
9.3	0.075
9.4	0.0675
9.5	0.064
9.6	0.0575
9.7	0.0545
9.8	0.053
9.9	0.0485
10	0.046
10.1	0.0445
10.2	0.041
10.3	0.041
10.4	0.0385
10.5	0.036
10.6	0.036
10.7	0.034
10.8	0.0325
10.9	0.031
11	0.0275
11.1	0.0285
11.2	0.0285
11.3	0.029
11.4	0.027
11.5	0.0245
11.6	0.0255
11.7	0.025
11.8	0.024
11.9	0.023
12	0.021
12.1	0.023
12.2	0.0225
12.3	0.021
12.4	0.021
12.5	0.02
12.6	0.0175
12.7	0.0205
12.8	0.0185
12.9	0.02
13	0.0185
13.1	0.0185
13.2	0.0185
13.3	0.0175
13.4	0.0185
13.5	0.016
13.6	0.016
13.7	0.0135
13.8	0.016
13.9	0.015
14	0.013
14.1	0.015
14.2	0.016
14.3	0.017
14.4	0.0125
14.5	0.0135
14.6	0.0135
14.7	0.0125
14.8	0.014
14.9	0.013
15	0.012
15.1	0.0135
15.2	0.0135
15.3	0.0115
15.4	0.0125
15.5	0.0105
15.6	0.012
15.7	0.012
15.8	0.01
15.9	0.0125
16	0.0125
16.1	0.0135
16.2	0.011
16.3	0.0125
16.4	0.011
16.5	0.012
16.6	0.011
16.7	0.01
16.8	0.013
16.9	0.0125
17	0.012
17.1	0.0085
17.2	0.0095
17.3	0.011
17.4	0.0105
17.5	0.011
17.6	0.0115
17.7	0.0115
17.8	0.0125
17.9	0.0115
18	0.01
18.1	0.0095
18.2	0.0095
18.3	0.008
18.4	0.0085
18.5	0.01
18.6	0.011
18.7	0.0085
18.8	0.009
18.9	0.0085
19	0.0075
19.1	0.0085
19.2	0.0085
19.3	0.009
19.4	0.0075
19.5	0.01
19.6	0.0085
19.7	0.008
19.8	0.0105
19.9	0.0085
20	0.0085
20.1	0.0075
20.2	0.9225
20.3	0.7905
20.4	0.78
20.5	0.834
20.6	0.888
20.7	0.9705
20.8	1.0315
20.9	1.112
21	1.211
21.1	0.432
21.2	0.295
21.3	0.222
21.4	0.176
21.5	0.147
21.6	0.127
21.7	0.108
21.8	0.096
21.9	0.0885
22	0.0805
22.1	0.0745
22.2	0.065
22.3	0.062
22.4	0.0565
22.5	0.0515
22.6	0.0515
22.7	0.047
22.8	0.043
22.9	0.0425
23	0.038
23.1	0.037
23.2	0.0345
23.3	0.036
23.4	0.0325
23.5	0.0325
23.6	0.033
23.7	0.0295
23.8	0.029
23.9	0.027
24	0.0275
24.1	0.0245
24.2	0.026
24.3	0.0225
24.4	0.0225
24.5	0.023
24.6	0.022
24.7	0.0205
24.8	0.0205
24.9	0.0215
25	0.021
25.1	0.0175
25.2	0.0175
25.3	0.0185
25.4	0.019
25.5	0.018
25.6	0.018
25.7	0.017
25.8	0.016
25.9	0.016
26	0.017
26.1	0.016
26.2	0.0175
26.3	0.0145
26.4	0.0165
26.5	0.0135
26.6	0.014
26.7	0.0145
26.8	0.013
26.9	0.0135
27	0.0145
27.1	0.0115
27.2	0.0125
27.3	0.0115
27.4	0.0135
27.5	0.0135
27.6	0.0135
27.7	0.0105
27.8	0.0105
27.9	0.014
28	0.012
28.1	0.012
28.2	0.013
28.3	0.0115
28.4	0.012
28.5	0.0115
28.6	0.011
28.7	0.01
28.8	0.011
28.9	0.011
29	0.0085
29.1	0.012
29.2	0.011
29.3	0.0125
29.4	0.011
29.5	0.01
29.6	0.008
29.7	0.01
29.8	0.009
29.9	0.009
30	0.01
30.1	0.009
30.2	0.01
30.3	0.0085
30.4	0.0075
30.5	0.0085
30.6	0.0105
30.7	0.0075
30.8	0.0085
30.9	0.01
31	0.009
31.1	0.0085
31.2	0.008
31.3	0.008
31.4	0.006
31.5	0.0095
31.6	0.0065
31.7	0.0095
31.8	0.007
31.9	0.0065
32	0.0085
32.1	0.006
32.2	0.0075
32.3	0.0075
32.4	0.004
32.5	0.0085
32.6	0.007
32.7	0.886
32.8	0.8725
32.9	0.889
33	0.9925
33.1	1.0725
33.2	1.16
33.3	1.2495
33.4	1.345
33.5	0.628
33.6	0.397
33.7	0.288
33.8	0.223
33.9	0.183
34	0.153
34.1	0.1315
34.2	0.116
34.3	0.103
34.4	0.092
34.5	0.082
34.6	0.0755
34.7	0.0675
34.8	0.063
34.9	0.06
35	0.055
35.1	0.0515
35.2	0.0485
35.3	0.0455
35.4	0.0455
35.5	0.0425
35.6	0.039
35.7	0.035
35.8	0.0365
35.9	0.033
36	0.033
36.1	0.031
36.2	0.0305
36.3	0.0295
36.4	0.027
36.5	0.0275
36.6	0.026
36.7	0.0255
36.8	0.025
36.9	0.023
37	0.023
37.1	0.0225
37.2	0.021
37.3	0.0215
37.4	0.0225
37.5	0.0185
37.6	0.019
37.7	0.018
37.8	0.0185
37.9	0.018
38	0.017
38.1	0.017
38.2	0.0175
38.3	0.016
38.4	0.015
38.5	0.018
38.6	0.0145
38.7	0.0135
38.8	0.0155
38.9	0.0135
39	0.0155
39.1	0.013
39.2	0.0125
39.3	0.014
39.4	0.013
39.5	0.0135
39.6	0.0105
39.7	0.0115
39.8	0.013
39.9	0.014
40	0.0115
40.1	0.0115
40.2	0.0135
40.3	0.012
40.4	0.01
40.5	0.0105
40.6	0.0115
40.7	0.012
40.8	0.012
40.9	0.0135
41	0.01
41.1	0.01
41.2	0.009
41.3	0.01
41.4	0.01
41.5	0.0095
41.6	0.008
41.7	0.0095
41.8	0.0085
41.9	0.01
42	0.0085
42.1	0.007
42.2	0.01
42.3	0.008
42.4	0.009
42.5	0.009
42.6	0.0065
42.7	0.0085
42.8	0.0095
42.9	0.009
43	0.009
43.1	0.0095
43.2	0.0075
43.3	0.008
43.4	0.0085
43.5	0.0075
43.6	0.0085
43.7	0.0065
43.8	0.0095
43.9	0.007
44	0.009
44.1	0.0055
44.2	0.008
44.3	0.008
44.4	0.0055
44.5	0.0065
44.6	0.006
44.7	0.008
44.8	0.0055
44.9	0.005
45	0.0055
45.1	0.042
45.2	0.9845
45.3	0.9405
45.4	0.953
45.5	1.0505
45.6	1.1475
45.7	1.2575
45.8	1.35
45.9	1.4565
46	1.3375
46.1	0.521
46.2	0.3575
46.3	0.2695
46.4	0.213
46.5	0.1765
46.6	0.1485
46.7	0.129
46.8	0.1135
46.9	0.101
47	0.09
47.1	0.0825
47.2	0.074
47.3	0.0675
47.4	0.0635
47.5	0.0585
47.6	0.056
47.7	0.0515
47.8	0.0485
47.9	0.0445
48	0.043
48.1	0.0415
48.2	0.0375
48.3	0.037
48.4	0.0355
48.5	0.0345
48.6	0.0335
48.7	0.032
48.8	0.0285
48.9	0.031
49	0.0275
49.1	0.0265
49.2	0.0265
49.3	0.0235
49.4	0.0235
49.5	0.023
49.6	0.022
49.7	0.021
49.8	0.02
49.9	0.0185
50	0.022
50.1	0.0195
50.2	0.0205
50.3	0.0185
50.4	0.018
50.5	0.017
50.6	0.0165
50.7	0.016
50.8	0.0185
50.9	0.017
51	0.017
51.1	0.0165
51.2	0.0165
51.3	0.0145
51.4	0.0135
51.5	0.0155
51.6	0.0165
51.7	0.0135
51.8	0.0135
51.9	0.014
52	0.0135
52.1	0.013
52.2	0.013
52.3	0.0125
52.4	0.0115
52.5	0.011
52.6	0.012
52.7	0.011
52.8	0.0095
52.9	0.0085
53	0.0105
53.1	0.0125
53.2	0.0105
53.3	0.012
53.4	0.01
53.5	0.01
53.6	0.009
53.7	0.01
53.8	0.0105
53.9	0.01
54	0.011
54.1	0.008
54.2	0.008
54.3	0.0085
54.4	0.009
54.5	0.0095
54.6	0.0095
54.7	0.0105
54.8	0.0095
54.9	0.0065
55	0.008
55.1	0.0085
55.2	0.0095
55.3	0.007
55.4	0.01
55.5	0.0075
55.6	0.0075
55.7	0.0085
55.8	0.0085
55.9	0.007
56	0.0095
56.1	0.007
56.2	0.009
56.3	0.0085
56.4	0.006
56.5	0.0065
56.6	0.008
56.7	0.0085
56.8	0.006
56.9	0.0065
57	0.0095
57.1	0.007
57.2	0.007
57.3	0.0075
57.4	0.0065
57.5	0.0075
57.6	0.008
57.7	1.143
57.8	1.004
57.9	1.0295
58	1.1225
58.1	1.2145
58.2	1.342
58.3	1.448
58.4	1.5525
58.5	1.6
58.6	0.7005
58.7	0.44
58.8	0.32
58.9	0.25
59	0.201
59.1	0.1665
59.2	0.1445
59.3	0.1235
59.4	0.109
59.5	0.099
59.6	0.091
59.7	0.0805
59.8	0.074
59.9	0.067
60	0.063
60.1	0.0585
60.2	0.0555
60.3	0.0515
60.4	0.0465
60.5	0.046
60.6	0.044
60.7	0.0395
60.8	0.04
60.9	0.0365
61	0.036
61.1	0.034
61.2	0.03
61.3	0.031
61.4	0.029
61.5	0.028
61.6	0.027
61.7	0.025
61.8	0.0255
61.9	0.0255
62	0.024
62.1	0.0205
62.2	0.0225
62.3	0.022
62.4	0.0205
62.5	0.02
62.6	0.019
62.7	0.017
62.8	0.019
62.9	0.018
63	0.016
63.1	0.017
63.2	0.0185
63.3	0.017
63.4	0.0165
63.5	0.016
63.6	0.015
63.7	0.0155
63.8	0.0145
63.9	0.016
64	0.0135
64.1	0.0125
64.2	0.014
64.3	0.0135
64.4	0.014
64.5	0.0145
64.6	0.0105
64.7	0.011
64.8	0.0115
64.9	0.0155
65	0.0125
65.1	0.0135
65.2	0.01
65.3	0.011
65.4	0.011
65.5	0.01
65.6	0.0095
65.7	0.0105
65.8	0.012
65.9	0.009
66	0.01
66.1	0.0085
66.2	0.01
66.3	0.009
66.4	0.0115
66.5	0.01
66.6	0.008
66.7	0.0085
66.8	0.0085
66.9	0.0085
67	0.009
67.1	0.01
67.2	0.0095
67.3	0.0105
67.4	0.009
67.5	0.0095
67.6	0.0085
67.7	0.0085
67.8	0.0095
67.9	0.007
68	0.009
68.1	0.0085
68.2	0.006
68.3	0.0095
68.4	0.008
68.5	0.007
68.6	0.007
68.7	0.0065
68.8	0.0085
68.9	0.0085
69	0.008
69.1	0.005
69.2	0.007
69.3	0.0085
69.4	0.0085
69.5	0.0065
69.6	0.0075
69.7	0.0075
69.8	0.01
69.9	0.0085
70	0.0065
70.1	0.006
70.2	0.14
70.3	1.0685
70.4	1.0095
70.5	1.064
70.6	1.1725
70.7	1.289
70.8	1.4235
70.9	1.544
71	1.6495
71.1	1.3585
71.2	0.58
71.3	0.3925
71.4	0.2925
71.5	0.2305
71.6	0.1915
71.7	0.16
71.8	0.1385
71.9	0.1205
72	0.106
72.1	0.097
72.2	0.087
72.3	0.0805
72.4	0.073
72.5	0.067
72.6	0.0615
72.7	0.0595
72.8	0.053
72.9	0.0525
73	0.05
73.1	0.0455
73.2	0.043
73.3	0.041
73.4	0.0375
73.5	0.0395
73.6	0.036
73.7	0.0335
73.8	0.0335
73.9	0.03
74	0.028
74.1	0.0285
74.2	0.0265
74.3	0.0285
74.4	0.0255
74.5	0.024
74.6	0.024
74.7	0.023
74.8	0.024
74.9	0.022
75	0.0215
75.1	0.02
75.2	0.021
75.3	0.019
75.4	0.0185
75.5	0.018
75.6	0.0165
75.7	0.0185
75.8	0.018
75.9	0.017
76	0.0175
76.1	0.0155
76.2	0.017
76.3	0.017
76.4	0.014
76.5	0.0145
76.6	0.014
76.7	0.014
76.8	0.0145
76.9	0.0135
77	0.0135
77.1	0.0115
77.2	0.013
77.3	0.0105
77.4	0.0125
77.5	0.0145
77.6	0.01
77.7	0.012
77.8	0.013
77.9	0.0115
78	0.012
78.1	0.012
78.2	0.01
78.3	0.012
78.4	0.01
78.5	0.0115
78.6	0.0115
78.7	0.01
78.8	0.0105
78.9	0.0085
79	0.01
79.1	0.0105
79.2	0.0085
79.3	0.0095
79.4	0.0085
79.5	0.0085
79.6	0.01
79.7	0.0095
79.8	0.0085
79.9	0.007
80	0.0095
80.1	0.008
80.2	0.0085
80.3	0.0075
80.4	0.0085
80.5	0.0085
80.6	0.009
80.7	0.01
80.8	0.0065
80.9	0.0085
81	0.0085
81.1	0.008
81.2	0.007
81.3	0.01
81.4	0.007
81.5	0.0065
81.6	0.0085
81.7	0.007
81.8	0.0085
81.9	0.0085
82	0.0065
82.1	0.0075
82.2	0.008
82.3	0.0065
82.4	0.0075
82.5	0.007
82.6	0.0085
82.7	0.0085
82.8	1.165
82.9	1.0455
83	1.088
83.1	1.1995
83.2	1.3345
83.3	1.463
83.4	1.594
83.5	1.7075
83.6	1.8125
83.7	0.745
83.8	0.4695
83.9	0.337
84	0.2595
84.1	0.2085
84.2	0.1765
84.3	0.149
84.4	0.1295
84.5	0.115
84.6	0.102
84.7	0.092
84.8	0.084
84.9	0.0745
85	0.0695
85.1	0.065
85.2	0.062
85.3	0.057
85.4	0.0515
85.5	0.048
85.6	0.048
85.7	0.046
85.8	0.041
85.9	0.039
86	0.039
86.1	0.036
86.2	0.036
86.3	0.032
86.4	0.0305
86.5	0.029
86.6	0.0295
86.7	0.0285
86.8	0.027
86.9	0.0265
87	0.025
87.1	0.024
87.2	0.0215
87.3	0.024
87.4	0.022
87.5	0.022
87.6	0.022
87.7	0.02
87.8	0.021
87.9	0.019
88	0.0185
88.1	0.018
88.2	0.0185
88.3	0.0165
88.4	0.0155
88.5	0.0185
88.6	0.0155
88.7	0.0165
88.8	0.017
88.9	0.0145
89	0.0165
89.1	0.015
89.2	0.0145
89.3	0.012
89.4	0.014
89.5	0.0135
89.6	0.0135
89.7	0.012
89.8	0.012
89.9	0.0135
90	0.0135
90.1	0.012
90.2	0.0115
90.3	0.012
90.4	0.011
90.5	0.012
90.6	0.012
90.7	0.0095
90.8	0.0085
90.9	0.012
91	0.0105
91.1	0.009
91.2	0.008
91.3	0.0085
91.4	0.0125
91.5	0.0085
91.6	0.012
91.7	0.008
91.8	0.01
91.9	0.0095
92	0.0105
92.1	0.0085
92.2	0.0085
92.3	0.01
92.4	0.009
92.5	0.0085
92.6	0.008
92.7	0.0095
92.8	0.009
92.9	0.0075
93	0.007
93.1	0.0085
93.2	0.0065
93.3	0.0075
93.4	0.0075
93.5	0.008
93.6	0.008
93.7	0.0085
93.8	0.0075
93.9	0.009
94	0.0065
94.1	0.0065
94.2	0.0065
94.3	0.0065
94.4	0.008
94.5	0.007
94.6	0.007
94.7	0.007
94.8	0.006
94.9	0.007
95	0.0085
95.1	0.007
95.2	0.0055
95.3	1.1765
95.4	1.0845
95.5	1.073
95.6	1.161
95.7	1.2945
95.8	1.4315
95.9	1.5695
96	1.6915
96.1	1.8035
96.2	1.084
96.3	0.578
96.4	0.394
96.5	0.296
96.6	0.233
96.7	0.194
96.8	0.162
96.9	0.1415
97	0.1235
97.1	0.1105
97.2	0.0995
97.3	0.0875
97.4	0.0805
97.5	0.0735
97.6	0.0685
97.7	0.064
97.8	0.0585
97.9	0.056
98	0.0515
98.1	0.0505
98.2	0.0465
98.3	0.0445
98.4	0.04
98.5	0.0375
98.6	0.0375
98.7	0.0365
98.8	0.033
98.9	0.0335
99	0.032
99.1	0.029
99.2	0.0295
99.3	0.031
99.4	0.0265
99.5	0.025
99.6	0.0245
99.7	0.025
99.8	0.023
99.9	0.0235
100	0.023

## Sheet: Figure 2f
Figure 2f
Frequency (Hz)	Mean weight change Δw	Standard deviation
10	49.33184	3.87861
20	69.18162	2.51412
30	89.93367	4.32486
40	93.79877	3.22895
50	100.68767	2.75034
60	99.65129	2.49229
70	102.95552	4.74880
80	111.5636	7.26121
90	112.81945	4.12274
100	128.0238	5.68975

## Sheet: Figure 2g
Figure 2g
Time (s)	ADC output (V)		Time (s)	PSC (µA)
0	0.21875		0	0.0015						--	--													--	--			--	--			--	--
4.00005E-5	0.21875		0.0001	0.0025																				--	--			--	--			--	--
8.00005E-5	0.21875		0.0002	0.001
1.2E-4	0.21875		0.0003	0.001
1.6E-4	0.0625		0.0004	0.0015
0.0002	0.21875		0.0005	0.0015
2.4E-4	0.0625		0.0006	0
2.8E-4	0.0625		0.0007	-0.0015
3.2E-4	0.0625		0.0008	0.001
3.6E-4	0.21875		0.0009	0
0.0004	0.0625		0.001	0
4.4E-4	0.21875		0.0011	0.0015
4.8E-4	0.21875		0.0012	0.001
5.2E-4	0.0625		0.0013	0
5.6E-4	0.21875		0.0014	0.0015
0.0006	0.21875		0.0015	0.002
6.4E-4	0.21875		0.0016	0.0005
6.8E-4	0.21875		0.0017	0.0025
7.2E-4	0.0625		0.0018	0.0015
7.6E-4	0.0625		0.0019	0.0025
0.0008	0.0625		0.002	0.001
8.4E-4	0.21875		0.0021	0.0015
8.8E-4	0.0625		0.0022	0
9.2E-4	0.21875		0.0023	0.001
9.6E-4	0.21875		0.0024	0.0015
0.001	0.0625		0.0025	0.0005
0.00104	0.0625		0.0026	0.0005
0.00108	0.0625		0.0027	0.001
0.00112	0.21875		0.0028	0.0005
0.00116	0.21875		0.0029	0
0.0012	0.0625		0.003	-0.0005
0.00124	0.21875		0.0031	-0.001
0.00128	0.21875		0.0032	0.0025
0.00132	0.21875		0.0033	0.0025
0.00136	0.21875		0.0034	0
0.0014	0.21875		0.0035	0.0015
0.00144	0.21875		0.0036	0.002
0.00148	0.21875		0.0037	0.0015
0.00152	0.21875		0.0038	0.0025
0.00156	0.09375		0.0039	0.0005
0.0016	0.0625		0.004	-0.002
0.00164	0.21875		0.0041	0.0015
0.00168	0.0625		0.0042	0
0.00172	0.0625		0.0043	0.0045
0.00176	0.21875		0.0044
0.0018	0.21875		0.0045	0
0.00184	0.0625		0.0046	0.0015
0.00188	0.21875		0.0047	0.0015
0.00192	0.0625		0.0048	0.0025
0.00196	0.21875		0.0049	0.0015
0.002	0.21875		0.005	0
0.00204	0.21875		0.0051	0
0.00208	0.21875		0.0052	0.002
0.00212	0.0625		0.0053	0.001
0.00216	0.21875		0.0054	-0.0005
0.0022	0.0625		0.0055	0.002
0.00224	0.21875		0.0056	0.0005
0.00228	0.21875		0.0057	0
0.00232	0.0625		0.0058	0.002
0.00236	0.0625		0.0059	-0.0015
0.0024	0.0625		0.006	0
0.00244	0.375		0.0061	0.001
0.00248	0.21875		0.0062	0.003
0.00252	0.21875		0.0063	0.0015
0.00256	0.21875		0.0064	0.003
0.0026	0.21875		0.0065	0.0025
0.00264	0.21875		0.0066	0
0.00268	0.0625		0.0067	0
0.00272	0.09375		0.0068	0.003
0.00276	0.21875		0.0069	0.002
0.0028	0.21875		0.007	0.0015
0.00284	0.21875		0.0071	0.0015
0.00288	0.0625		0.0072	0.003
0.00292	0.21875		0.0073	0.0015
0.00296	0.0625		0.0074	0
0.003	0.0625		0.0075	0.0005
0.00304	0.21875		0.0076	0.003
0.00308	0.21875		0.0077	0.002
0.00312	0.21875		0.0078	0.0005
0.00316	0.0625		0.0079	0.0025
0.0032	0.21875		0.008	0.0015
0.00324	0.21875		0.0081	-0.001
0.00328	0.0625		0.0082	0.0005
0.00332	0.21875		0.0083	0.0025
0.00336	0.21875		0.0084	0
0.0034	0.0625		0.0085	0
0.00344	0.0625		0.0086
0.00348	0.0625		0.0087	0.0025
0.00352	0.21875		0.0088	0.0015
0.00356	0.21875		0.0089	0.0015
0.0036	0.21875		0.009	0.0025
0.00364	0.21875		0.0091	0
0.00368	0.0625		0.0092
0.00372	0.0625		0.0093	0.002
0.00376	0.21875		0.0094	0.001
0.0038	0.0625		0.0095	0.0015
0.00384	0.21875		0.0096	0.0005
0.00388	0.21875		0.0097	0.0015
0.00392	0.21875		0.0098	0
0.00396	0.21875		0.0099	0.0015
0.004	0.0625		0.01	0.003
0.00404	0.21875		0.0101	0
0.00408	0.0625		0.0102	0.002
0.00412	0.21875		0.0103
0.00416	0.0625		0.0104
0.0042	0.0625		0.0105
0.00424	0.0625		0.0106
0.00428	0.0625		0.0107	0
0.00432	0.0625		0.0108	0.003
0.00436	0.0625		0.0109
0.0044	0.0625		0.011	0.001
0.00444	0.21875		0.0111	0.0015
0.00448	0.0625		0.0112	0.0015
0.00452	0.21875		0.0113	0.002
0.00456	0.21875		0.0114	0.002
0.0046	0.21875		0.0115	0.0015
0.00464	0.21875		0.0116	0.001
0.00468	0.0625		0.0117
0.00472	0.21875		0.0118	0.001
0.00476	0.21875		0.0119
0.0048	0.21875		0.012	0.0015
0.00484	0.21875		0.0121	0.0015
0.00488	0.0625		0.0122	0.0025
0.00492	0.21875		0.0123	0.002
0.00496	0.0625		0.0124	0.003
0.005	0.21875		0.0125	0.0025
0.00504	0.21875		0.0126	0.0015
0.00508	0.21875		0.0127
0.00512	0.0625		0.0128	0.0005
0.00516	0.0625		0.0129
0.0052	0.09375		0.013	0.0015
0.00524	0.21875		0.0131
0.00528	0.21875		0.0132	0.003
0.00532	0.0625		0.0133
0.00536	0.0625		0.0134	0.003
0.0054	0.21875		0.0135	0.003
0.00544	0.21875		0.0136	0.0025
0.00548	0.21875		0.0137	-0.0005
0.00552	0.21875		0.0138	0.0015
0.00556	0.21875		0.0139	0
0.0056	0.21875		0.014	0.002
0.00564	0.21875		0.0141	0
0.00568	0.21875		0.0142	0.0015
0.00572	0.21875		0.0143	0.002
0.00576	0.21875		0.0144	0.0015
0.0058	0.0625		0.0145	0.002
0.00584	0.21875		0.0146	0.002
0.00588	0.21875		0.0147	0.0025
0.00592	0.21875		0.0148	0.0015
0.00596	0.21875		0.0149	0.001
0.006	0.0625		0.015	0.0005
0.00604	0.21875		0.0151	-0.0015
0.00608	0.0625		0.0152	0.003
0.00612	0.21875		0.0153	0.003
0.00616	0.21875		0.0154	0.0015
0.0062	0.0625		0.0155	0.003
0.00624	0.21875		0.0156	-0.0005
0.00628	0.21875		0.0157	0.0005
0.00632	0.21875		0.0158	0.0005
0.00636	0.21875		0.0159	0.0005
0.0064	0.21875		0.016	0
0.00644	0.21875		0.0161	0.002
0.00648	0.21875		0.0162	0.0005
0.00652	0.21875		0.0163	0.003
0.00656	0.21875		0.0164	0.0005
0.0066	0.21875		0.0165	0
0.00664	0.21875		0.0166	0
0.00668	0.21875		0.0167	0.0025
0.00672	0.21875		0.0168	0.0015
0.00676	0.21875		0.0169	0.002
0.0068	0.0625		0.017	0
0.00684	0.0625		0.0171	0.0015
0.00688	0.0625		0.0172	0
0.00692	0.21875		0.0173	0.002
0.00696	0.0625		0.0174	0.0005
0.007	0.21875		0.0175	0
0.00704	0.0625		0.0176	0.0005
0.00708	0.21875		0.0177	-0.0005
0.00712	0.21875		0.0178	0.0005
0.00716	0.0625		0.0179	0.001
0.0072	0.21875		0.018	0.003
0.00724	0.0625		0.0181	0.002
0.00728	0.09375		0.0182	0.002
0.00732	0.21875		0.0183	0
0.00736	0.21875		0.0184	0
0.0074	0.0625		0.0185	0.0035
0.00744	0.21875		0.0186	0.0015
0.00748	0.0625		0.0187	0.0035
0.00752	0.0625		0.0188	0.0015
0.00756	0.0625		0.0189	0.0015
0.0076	0.0625		0.019	0.0015
0.00764	0.21875		0.0191	0.002
0.00768	0.21875		0.0192	0.0015
0.00772	0.0625		0.0193	0.003
0.00776	0.21875		0.0194	0.0015
0.0078	0.21875		0.0195	0.0015
0.00784	0.21875		0.0196	0.003
0.00788	0.21875		0.0197	0.001
0.00792	0.21875		0.0198	0.003
0.00796	0.0625		0.0199	0.0025
0.008	0.21875		0.02	0.003
0.00804	0.0625		0.0201	-0.002
0.00808	0.21875		0.0202	0.003
0.00812	0.21875		0.0203	0.001
0.00816	0.0625		0.0204	0.001
0.0082	0.21875		0.0205	0.001
0.00824	0.21875		0.0206	0.0015
0.00828	0.21875		0.0207	0
0.00832	0.0625		0.0208	0.0005
0.00836	0.21875		0.0209	0
0.0084	0.21875		0.021	0.0005
0.00844	0.21875		0.0211	0.002
0.00848	0.0625		0.0212	0.0015
0.00852	0.21875		0.0213	0.0005
0.00856	0.21875		0.0214	-0.0005
0.0086	0.0625		0.0215	0.001
0.00864	0.21875		0.0216	0.0015
0.00868	0.21875		0.0217	0.0025
0.00872	0.21875		0.0218	0.001
0.00876	0.21875		0.0219	0
0.0088	0.21875		0.022	0.0005
0.00884	0.21875		0.0221	0.003
0.00888	0.0625		0.0222	0.003
0.00892	0.21875		0.0223	0.0015
0.00896	0.21875		0.0224	0.0005
0.009	0.21875		0.0225	0.003
0.00904	0.21875		0.0226	0.001
0.00908	0.375		0.0227	0.0005
0.00912	0.0625		0.0228	0.0015
0.00916	0.21875		0.0229	0.001
0.0092	0.21875		0.023	0.001
0.00924	0.21875		0.0231	0.0015
0.00928	0.21875		0.0232	0.0015
0.00932	0.21875		0.0233	0
0.00936	0.21875		0.0234	0.0015
0.0094	0.21875		0.0235	0.0015
0.00944	0.21875		0.0236	0
0.00948	0.0625		0.0237	0.0015
0.00952	0.0625		0.0238	0.0015
0.00956	0.0625		0.0239
0.0096	0.21875		0.024	0.0015
0.00964	0.21875		0.0241	0.002
0.00968	0.0625		0.0242	0
0.00972	0.21875		0.0243	0.002
0.00976	0.0625		0.0244	0.002
0.0098	0.21875		0.0245	-0.0005
0.00984	0.0625		0.0246	0.0015
0.00988	0.0625		0.0247	0.0015
0.00992	0.21875		0.0248	0.001
0.00996	0.21875		0.0249	0.002
0.01	0.21875		0.025	-0.001
0.01004	0.0625		0.0251	0.003
0.01008	0.375		0.0252	0.002
0.01012	0.21875		0.0253	0.0005
0.01016	0.0625		0.0254	0.0005
0.0102	0.21875		0.0255
0.01024	0.21875		0.0256	0.0015
0.01028	0.21875		0.0257	0.003
0.01032	0.21875		0.0258	0.0015
0.01036	0.21875		0.0259	0.0015
0.0104	0.21875		0.026	0.0015
0.01044	0.0625		0.0261	0.0015
0.01048	0.21875		0.0262	0
0.01052	0.21875		0.0263	0.0025
0.01056	0.21875		0.0264	0
0.0106	0.21875		0.0265	0.0005
0.01064	0.21875		0.0266
0.01068	0.21875		0.0267
0.01072	0.21875		0.0268
0.01076	#VALUE!		0.0269
0.0108	0.21875		0.027	0.002
0.01084	0.0625		0.0271	0.001
0.01088	0.0625		0.0272	0.0025
0.01092	0.21875		0.0273	0.003
0.01096	0.21875		0.0274	0.0025
0.011	0.0625		0.0275	0.001
0.01104	0.0625		0.0276
0.01108	0.21875		0.0277	0.002
0.01112	0.21875		0.0278	0.001
0.01116	0.0625		0.0279	0
0.0112	0.21875		0.028	0.0025
0.01124	0.21875		0.0281	0
0.01128	0.0625		0.0282
0.01132	0.21875		0.0283	0.001
0.01136	0.21875		0.0284	0.002
0.0114	0.21875		0.0285	0.002
0.01144	#VALUE!		0.0286	0
0.01148	0.21875		0.0287	0.0015
0.01152	0.0625		0.0288	0.0015
0.01156	0.21875		0.0289	0.002
0.0116	0.21875		0.029	0
0.01164	0.21875		0.0291	-0.0005
0.01168	0.21875		0.0292	0.0015
0.01172	0.0625		0.0293	-0.0005
0.01176	0.21875		0.0294	0.002
0.0118	0.21875		0.0295	-0.001
0.01184	0.21875		0.0296	0.0025
0.01188	0.0625		0.0297	0.001
0.01192	0.0625		0.0298	0.0005
0.01196	0.0625		0.0299	0.0005
0.012	0.21875		0.03	0.003
0.01204	0.21875		0.0301	0.0015
0.01208	0.0625		0.0302	0.0005
0.01212	0.0625		0.0303	0.002
0.01216	0.0625		0.0304	0.0025
0.0122	0.21875		0.0305	0.0025
0.01224	0.21875		0.0306	0.0015
0.01228	0.21875		0.0307	0.0015
0.01232	0.21875		0.0308	-0.0005
0.01236	0.21875		0.0309	0.003
0.0124	0.21875		0.031
0.01244	#VALUE!		0.0311	-0.0005
0.01248	0.21875		0.0312	0.0015
0.01252	0.0625		0.0313	0
0.01256	0.21875		0.0314	0.0015
0.0126	0.21875		0.0315
0.01264	0.0625		0.0316	0.0005
0.01268	0.0625		0.0317
0.01272	0.0625		0.0318	0.001
0.01276	0.21875		0.0319	0.0015
0.0128	0.0625		0.032	-0.0005
0.01284	0.0625		0.0321	0
0.01288	0.21875		0.0322	0.0005
0.01292	0.21875		0.0323	0.0005
0.01296	0.375		0.0324	0.002
0.013	0.21875		0.0325	0.0035
0.01304	0.21875		0.0326	0.0025
0.01308	0.0625		0.0327	0
0.01312	0.21875		0.0328	0.002
0.01316	0.0625		0.0329	0.0015
0.0132	0.0625		0.033	0
0.01324	0.0625		0.0331	0.002
0.01328	0.0625		0.0332	0.0025
0.01332	0.21875		0.0333	0.0015
0.01336	0.21875		0.0334	0.0005
0.0134	0.0625		0.0335	0.0015
0.01344	0.21875		0.0336	0.0015
0.01348	0.0625		0.0337	0.0025
0.01352	0.21875		0.0338	0.0015
0.01356	0.21875		0.0339	0
0.0136	0.21875		0.034	0.003
0.01364	0.0625		0.0341	0.002
0.01368	0.21875		0.0342	0.0005
0.01372	0.21875		0.0343	-0.0005
0.01376	0.0625		0.0344	0
0.0138	0.0625		0.0345	0.0015
0.01384	0.21875		0.0346	0.001
0.01388	0.21875		0.0347	0.0015
0.01392	0.21875		0.0348	0.001
0.01396	0.21875		0.0349	0.0015
0.014	0.21875		0.035	0.0005
0.01404	0.21875		0.0351	-0.001
0.01408	0.0625		0.0352	0.001
0.01412	0.0625		0.0353	0.002
0.01416	0.21875		0.0354	0.0015
0.0142	0.0625		0.0355	0.003
0.01424	0.0625		0.0356	0.002
0.01428	0.21875		0.0357
0.01432	0.0625		0.0358	0.002
0.01436	0.21875		0.0359	0.0015
0.0144	0.21875		0.036	0.0015
0.01444	0.21875		0.0361	0.002
0.01448	0.21875		0.0362	0.001
0.01452	0.21875		0.0363	0.0025
0.01456	0.21875		0.0364	0
0.0146	0.21875		0.0365	0.0015
0.01464	0.21875		0.0366	0.0015
0.01468	0.0625		0.0367	0.001
0.01472	0.21875		0.0368	0.003
0.01476	0.21875		0.0369	0.001
0.0148	0.21875		0.037	0.0025
0.01484	0.21875		0.0371	0.0015
0.01488	0.21875		0.0372	-0.0005
0.01492	0.21875		0.0373	0.0035
0.01496	0.0625		0.0374	0.0005
0.015	0.21875		0.0375	0.002
0.01504	0.21875		0.0376	0.0015
0.01508	0.0625		0.0377	0.003
0.01512	0.0625		0.0378	0.001
0.01516	0.21875		0.0379	0.002
0.0152	0.21875		0.038	0.001
0.01524	0.0625		0.0381	0.0015
0.01528	0.0625		0.0382	0.0015
0.01532	0.21875		0.0383	0.001
0.01536	0.21875		0.0384	0.0005
0.0154	0.0625		0.0385	0
0.01544	0.0625		0.0386	-0.001
0.01548	0.21875		0.0387	0.001
0.01552	0.0625		0.0388	0.001
0.01556	0.21875		0.0389	0
0.0156	0.0625		0.039	0
0.01564	0.21875		0.0391	0
0.01568	0.21875		0.0392	0.0005
0.01572	0.21875		0.0393	0.003
0.01576	0.0625		0.0394	0.003
0.0158	0.21875		0.0395	0.002
0.01584	0.21875		0.0396
0.01588	0.0625		0.0397	0.0015
0.01592	0.21875		0.0398	0.0005
0.01596	0.21875		0.0399	0
0.016	0.21875		0.04	0.0015
0.01604	0.21875		0.0401	0.002
0.01608	0.21875		0.0402	0.0005
0.01612	0.21875		0.0403	0.0015
0.01616	0.0625		0.0404	0.0025
0.0162	0.0625		0.0405	0.001
0.01624	0.21875		0.0406	-0.0015
0.01628	0.21875		0.0407	0.0025
0.01632	0.0625		0.0408	0.002
0.01636	0.0625		0.0409	0.0015
0.0164	0.0625		0.041	0.0005
0.01644	0.21875		0.0411	0.0015
0.01648	0.0625		0.0412	0.0015
0.01652	0.375		0.0413	0
0.01656	0.0625		0.0414	0.0015
0.0166	0.0625		0.0415	0.0015
0.01664	0.21875		0.0416	0.0025
0.01668	0.21875		0.0417	0
0.01672	0.0625		0.0418	0
0.01676	0.0625		0.0419	-0.0015
0.0168	0.21875		0.042	0.002
0.01684	0.21875		0.0421	0.001
0.01688	0.0625		0.0422	0.0035
0.01692	0.0625		0.0423	0
0.01696	0.21875		0.0424	0.0025
0.017	0.21875		0.0425
0.01704	0.0625		0.0426
0.01708	0.0625		0.0427
0.01712	0.0625		0.0428
0.01716	0.21875		0.0429
0.0172	0.0625		0.043	0.0025
0.01724	0.21875		0.0431	0
0.01728	0.0625		0.0432	0.002
0.01732	0.21875		0.0433	0.0005
0.01736	0.0625		0.0434	0
0.0174	0.375		0.0435
0.01744	0.21875		0.0436	0.0015
0.01748	0.0625		0.0437	0
0.01752	0.0625		0.0438	0.002
0.01756	0.0625		0.0439
0.0176	0.21875		0.044	0.0005
0.01764	0.0625		0.0441
0.01768	0.21875		0.0442	0.0005
0.01772	0.21875		0.0443	0.0025
0.01776	0.0625		0.0444	0.001
0.0178	0.21875		0.0445	0.0015
0.01784	0.0625		0.0446	0.001
0.01788	0.21875		0.0447	0.0005
0.01792	0.21875		0.0448
0.01796	0.21875		0.0449	0.0015
0.018	0.21875		0.045	0.001
0.01804	0.21875		0.0451	0
0.01808	0.0625		0.0452	0.001
0.01812	0.21875		0.0453
0.01816	0.0625		0.0454	0
0.0182	0.21875		0.0455
0.01824	0.0625		0.0456	0
0.01828	0.21875		0.0457
0.01832	0.21875		0.0458	0.0015
0.01836	0.21875		0.0459	0.002
0.0184	0.0625		0.046	0.0005
0.01844	0.21875		0.0461	-0.0015
0.01848	0.21875		0.0462	0.0025
0.01852	0.0625		0.0463	0
0.01856	0.0625		0.0464	0.003
0.0186	0.21875		0.0465	0
0.01864	0.0625		0.0466	-0.0005
0.01868	0.21875		0.0467	0.002
0.01872	0.21875		0.0468	0.0025
0.01876	0.0625		0.0469	0.001
0.0188	0.0625		0.047	0.001
0.01884	0.21875		0.0471	0
0.01888	0.0625		0.0472	0.0015
0.01892	0.21875		0.0473	0.0005
0.01896	0.21875		0.0474	-0.0005
0.019	0.21875		0.0475	0.0015
0.01904	0.0625		0.0476	0
0.01908	0.21875		0.0477	0.0015
0.01912	0.0625		0.0478	-0.0005
0.01916	0.21875		0.0479	0.001
0.0192	0.21875		0.048	0.0005
0.01924	0.21875		0.0481	0.0015
0.01928	0.0625		0.0482	-0.001
0.01932	0.21875		0.0483	0.003
0.01936	0.21875		0.0484	0.001
0.0194	0.21875		0.0485	0.0025
0.01944	0.0625		0.0486	0.003
0.01948	0.21875		0.0487	0
0.01952	0.0625		0.0488	0.001
0.01956	0.21875		0.0489	0.003
0.0196	0.0625		0.049	0.0005
0.01964	0.21875		0.0491	0
0.01968	0.0625		0.0492	0.0005
0.01972	0.21875		0.0493	0.0015
0.01976	0.21875		0.0494	0
0.0198	0.0625		0.0495	0.0015
0.01984	0.21875		0.0496	0.002
0.01988	0.21875		0.0497	0.001
0.01992	0.21875		0.0498	0
0.01996	0.21875		0.0499	0
0.02	0.21875		0.05	0.002
0.02004	0.0625		0.0501	0.0015
0.02008	0.0625		0.0502	0.0035
0.02012	0.0625		0.0503	0.0005
0.02016	0.21875		0.0504	0.003
0.0202	0.0625		0.0505	-0.0015
0.02024	0.0625		0.0506	0.001
0.02028	0.21875		0.0507	0.001
0.02032	0.21875		0.0508	0
0.02036	0.0625		0.0509	-0.0005
0.0204	0.21875		0.051	-0.0005
0.02044	0.21875		0.0511	0.002
0.02048	0.0625		0.0512	0.0015
0.02052	0.21875		0.0513	0.001
0.02056	0.0625		0.0514	0.0025
0.0206	0.21875		0.0515	0
0.02064	0.0625		0.0516	0
0.02068	0.21875		0.0517	0.001
0.02072	0.0625		0.0518	-0.001
0.02076	0.21875		0.0519	0.002
0.0208	0.0625		0.052	0.0015
0.02084	0.21875		0.0521	0.0005
0.02088	0.21875		0.0522	0
0.02092	0.21875		0.0523	0
0.02096	0.21875		0.0524	0.003
0.021	0.0625		0.0525	0.001
0.02104	0.21875		0.0526	-0.0005
0.02108	0.21875		0.0527	0.0015
0.02112	0.21875		0.0528	0.002
0.02116	0.21875		0.0529	0
0.0212	0.0625		0.053	-0.0015
0.02124	0.21875		0.0531	0.0015
0.02128	0.21875		0.0532	0.003
0.02132	0.21875		0.0533	0.0015
0.02136	0.0625		0.0534	0.003
0.0214	0.21875		0.0535	0.0025
0.02144	0.21875		0.0536	0.0005
0.02148	0.21875		0.0537	-0.0005
0.02152	0.0625		0.0538	0.003
0.02156	0.0625		0.0539	-0.0005
0.0216	0.0625		0.054	-0.0005
0.02164	0.21875		0.0541	0.0015
0.02168	0.0625		0.0542	0.001
0.02172	0.21875		0.0543	0.0005
0.02176	0.21875		0.0544	0.004
0.0218	0.0625		0.0545	0.002
0.02184	0.21875		0.0546	0.0015
0.02188	0.21875		0.0547	0
0.02192	0.21875		0.0548	0.0015
0.02196	0.0625		0.0549	-0.001
0.022	0.0625		0.055	0.001
0.02204	0.0625		0.0551
0.02208	0.21875		0.0552	0.003
0.02212	0.0625		0.0553	0.0035
0.02216	0.0625		0.0554	0.0015
0.0222	0.0625		0.0555	0.0015
0.02224	0.21875		0.0556	0
0.02228	0.0625		0.0557	-0.001
0.02232	0.21875		0.0558	0.0025
0.02236	0.21875		0.0559	0.002
0.0224	0.21875		0.056	-0.001
0.02244	0.0625		0.0561	0.0005
0.02248	0.21875		0.0562	0.0005
0.02252	0.21875		0.0563	0.0015
0.02256	0.0625		0.0564
0.0226	0.21875		0.0565	0.0025
0.02264	0.21875		0.0566	0.0005
0.02268	0.21875		0.0567	-0.0005
0.02272	0.21875		0.0568	0
0.02276	0.21875		0.0569	0
0.0228	0.0625		0.057	0.0015
0.02284	0.0625		0.0571	-0.0005
0.02288	0.21875		0.0572	0.0005
0.02292	0.21875		0.0573	0
0.02296	0.21875		0.0574	0.0005
0.023	0.0625		0.0575
0.02304	0.0625		0.0576
0.02308	0.21875		0.0577
0.02312	0.21875		0.0578
0.02316	0.375		0.0579	0.0015
0.0232	0.21875		0.058	0.001
0.02324	0.21875		0.0581	0.0025
0.02328	0.0625		0.0582	0.0005
0.02332	0.0625		0.0583	0.0025
0.02336	0.21875		0.0584	0.0015
0.0234	0.0625		0.0585	0.0015
0.02344	0.0625		0.0586	0.003
0.02348	0.0625		0.0587	0.0015
0.02352	0.21875		0.0588	-0.0015
0.02356	0.0625		0.0589
0.0236	0.21875		0.059	0.0015
0.02364	0.21875		0.0591	0.0015
0.02368	0.21875		0.0592	0.0005
0.02372	0.21875		0.0593
0.02376	0.0625		0.0594	0.001
0.0238	0.21875		0.0595	0.001
0.02384	0.21875		0.0596	-0.001
0.02388	0.0625		0.0597	0.0015
0.02392	0.21875		0.0598	-0.0005
0.02396	0.21875		0.0599	0.001
0.024	0.21875		0.06	0.001
0.02404	0.0625		0.0601	0.0015
0.02408	0.21875		0.0602	0.002
0.02412	0.21875		0.0603	0.003
0.02416	0.0625		0.0604	0
0.0242	0.0625		0.0605	-0.0005
0.02424	0.21875		0.0606	0.0015
0.02428	0.21875		0.0607	0.001
0.02432	0.21875		0.0608
0.02436	0.0625		0.0609	0.002
0.0244	0.0625		0.061	0.0005
0.02444	0.0625		0.0611	0.003
0.02448	0.21875		0.0612	0.0015
0.02452	0.0625		0.0613	0
0.02456	0.0625		0.0614	0.001
0.0246	0.21875		0.0615
0.02464	0.0625		0.0616	0.0015
0.02468	0.0625		0.0617
0.02472	0.21875		0.0618	0.0005
0.02476	0.0625		0.0619
0.0248	0.21875		0.062	0.001
0.02484	0.21875		0.0621	0.001
0.02488	0.21875		0.0622	0
0.02492	0.21875		0.0623	0.0005
0.02496	0.0625		0.0624	0.0025
0.025	0.21875		0.0625	0.002
0.02504	0.21875		0.0626	0
0.02508	0.0625		0.0627	0.001
0.02512	0.21875		0.0628	0.001
0.02516	0.21875		0.0629	0.003
0.0252	0.21875		0.063	0.0015
0.02524	0.0625		0.0631	-0.0005
0.02528	0.21875		0.0632	0
0.02532	0.0625		0.0633	0.0015
0.02536	0.0625		0.0634	0.0015
0.0254	0.21875		0.0635	0
0.02544	0.21875		0.0636	0
0.02548	0.0625		0.0637	0.0015
0.02552	0.21875		0.0638	0.001
0.02556	0.0625		0.0639	0.0015
0.0256	0.0625		0.064	0.0015
0.02564	0.0625		0.0641	0.0015
0.02568	0.0625		0.0642	0.0015
0.02572	0.0625		0.0643	0.0005
0.02576	0.21875		0.0644	0.0015
0.0258	0.0625		0.0645	0.0015
0.02584	0.0625		0.0646	-0.002
0.02588	0.0625		0.0647	0.0005
0.02592	0.0625		0.0648	-0.0005
0.02596	0.0625		0.0649	0
0.026	#VALUE!		0.065	0.0015
0.02604	0.0625		0.0651	0.0015
0.02608	0.21875		0.0652	0
0.02612	0.0625		0.0653	0.004
0.02616	0.21875		0.0654	0.001
0.0262	0.21875		0.0655	0
0.02624	0.21875		0.0656	0
0.02628	0.0625		0.0657	0.001
0.02632	0.21875		0.0658	0
0.02636	0.21875		0.0659	0
0.0264	0.21875		0.066	0.001
0.02644	0.0625		0.0661	0.0005
0.02648	0.375		0.0662	0.0015
0.02652	0.0625		0.0663	0.003
0.02656	0.0625		0.0664	0.002
0.0266	0.0625		0.0665	0.0005
0.02664	0.21875		0.0666	0.0005
0.02668	0.21875		0.0667	0.001
0.02672	0.21875		0.0668	0.0015
0.02676	0.21875		0.0669	0.003
0.0268	0.0625		0.067
0.02684	0.0625		0.0671	0.001
0.02688	0.21875		0.0672	0.002
0.02692	0.0625		0.0673	0.003
0.02696	0.0625		0.0674	0
0.027	0.0625		0.0675	0.0025
0.02704	0.21875		0.0676	0.0005
0.02708	0.0625		0.0677	-0.0005
0.02712	0.21875		0.0678	-0.001
0.02716	0.0625		0.0679	0
0.0272	0.21875		0.068	-0.0005
0.02724	0.21875		0.0681	0.0015
0.02728	0.21875		0.0682	0.0005
0.02732	0.0625		0.0683	0
0.02736	0.0625		0.0684	0.001
0.0274	0.21875		0.0685	0.003
0.02744	0.21875		0.0686	0.0005
0.02748	0.0625		0.0687	0.002
0.02752	0.0625		0.0688	0.0045
0.02756	0.21875		0.0689	0
0.0276	0.0625		0.069	0
0.02764	0.21875		0.0691	0
0.02768	0.0625		0.0692	0.003
0.02772	0.21875		0.0693	0
0.02776	0.0625		0.0694	0.0015
0.0278	0.0625		0.0695	0.0035
0.02784	0.21875		0.0696	0.001
0.02788	0.0625		0.0697	0.001
0.02792	0.21875		0.0698	-0.0005
0.02796	0.0625		0.0699	0.0015
0.028	0.0625		0.07	0
0.02804	0.21875		0.0701	0.0005
0.02808	0.0625		0.0702	0.0015
0.02812	0.21875		0.0703	0
0.02816	0.0625		0.0704	0.001
0.0282	0.0625		0.0705	0.0015
0.02824	0.21875		0.0706	0.0015
0.02828	0.21875		0.0707	0.002
0.02832	0.21875		0.0708	0.002
0.02836	0.0625		0.0709	0.001
0.0284	0.21875		0.071	0
0.02844	0.21875		0.0711	0.0015
0.02848	0.0625		0.0712	0
0.02852	0.21875		0.0713	0.001
0.02856	0.0625		0.0714
0.0286	0.21875		0.0715	0
0.02864	0.0625		0.0716	-0.0025
0.02868	0.21875		0.0717	0.0015
0.02872	0.21875		0.0718	0.0005
0.02876	0.0625		0.0719	-0.0005
0.0288	0.21875		0.072	0
0.02884	0.21875		0.0721	0.002
0.02888	0.0625		0.0722	0.003
0.02892	0.0625		0.0723
0.02896	0.21875		0.0724	-0.001
0.029	0.0625		0.0725	0.002
0.02904	0.21875		0.0726	0.002
0.02908	0.0625		0.0727	0.0025
0.02912	0.21875		0.0728	0
0.02916	0.21875		0.0729	0.0015
0.0292	0.21875		0.073	0.003
0.02924	0.21875		0.0731	0
0.02928	0.21875		0.0732	0.002
0.02932	0.0625		0.0733	0.0005
0.02936	0.21875		0.0734	0.0015
0.0294	0.0625		0.0735	0.0025
0.02944	0.21875		0.0736	0
0.02948	0.21875		0.0737
0.02952	0.21875		0.0738
0.02956	0.0625		0.0739
0.0296	0.21875		0.074
0.02964	0.0625		0.0741	0.0005
0.02968	0.0625		0.0742	0
0.02972	0.21875		0.0743
0.02976	0.21875		0.0744	0.0025
0.0298	0.375		0.0745	0
0.02984	0.21875		0.0746	0
0.02988	0.21875		0.0747	0.0005
0.02992	0.21875		0.0748	0
0.02996	0.21875		0.0749
0.03	0.0625		0.075	-0.0005
0.03004	0.21875		0.0751	0.0015
0.03008	0.0625		0.0752	0.0015
0.03012	0.0625		0.0753	0.0005
0.03016	0.0625		0.0754	-0.0005
0.0302	0.21875		0.0755	0
0.03024	0.0625		0.0756	0
0.03028	0.0625		0.0757	0.003
0.03032	0.21875		0.0758	0.001
0.03036	0.21875		0.0759	0.001
0.0304	0.0625		0.076	0.001
0.03044	0.21875		0.0761	0
0.03048	0.21875		0.0762
0.03052	0.0625		0.0763	-0.0005
0.03056	#VALUE!		0.0764	0.002
0.0306	0.21875		0.0765	0.001
0.03064	0.0625		0.0766	0.001
0.03068	0.21875		0.0767	0.0015
0.03072	0.0625		0.0768	0
0.03076	0.21875		0.0769
0.0308	0.0625		0.077	0.0015
0.03084	0.0625		0.0771
0.03088	0.21875		0.0772	0.0005
0.03092	0.21875		0.0773
0.03096	0.21875		0.0774	0.0015
0.031	0.0625		0.0775	0.002
0.03104	0.375		0.0776	0.0015
0.03108	0.21875		0.0777	0.0015
0.03112	0.21875		0.0778	-0.0005
0.03116	0.21875		0.0779	0
0.0312	0.21875		0.078	0.0005
0.03124	0.0625		0.0781	0.0025
0.03128	0.21875		0.0782	0.003
0.03132	0.21875		0.0783	0
0.03136	0.21875		0.0784	0
0.0314	0.21875		0.0785	0.0015
0.03144	0.0625		0.0786	0.001
0.03148	0.21875		0.0787	0.0025
0.03152	0.21875		0.0788	0
0.03156	0.0625		0.0789	0
0.0316	0.21875		0.079	0.001
0.03164	0.21875		0.0791	0.0025
0.03168	0.0625		0.0792	0
0.03172	0.21875		0.0793	0.001
0.03176	0.0625		0.0794	-0.0005
0.0318	0.21875		0.0795	-0.001
0.03184	0.21875		0.0796	0.0005
0.03188	0.0625		0.0797	0.0005
0.03192	0.21875		0.0798	0.0015
0.03196	0.21875		0.0799	0.0005
0.032	0.0625		0.08	0.002
0.03204	0.21875		0.0801	0.0005
0.03208	0.21875		0.0802	0
0.03212	0.21875		0.0803	0.0025
0.03216	0.21875		0.0804	0.0015
0.0322	0.21875		0.0805	0.003
0.03224	0.21875		0.0806	0.0005
0.03228	0.0625		0.0807	-0.0005
0.03232	0.21875		0.0808	0.0015
0.03236	0.21875		0.0809	0
0.0324	0.21875		0.081	0.001
0.03244	0.0625		0.0811	0.0015
0.03248	0.21875		0.0812	0
0.03252	0.21875		0.0813	0.0005
0.03256	0.0625		0.0814	0.0015
0.0326	0.21875		0.0815	0
0.03264	0.21875		0.0816	0.0015
0.03268	0.21875		0.0817	0.0025
0.03272	0.21875		0.0818
0.03276	0.21875		0.0819	0.001
0.0328	0.21875		0.082	0
0.03284	0.0625		0.0821	0
0.03288	0.0625		0.0822	0.0015
0.03292	0.0625		0.0823	0.001
0.03296	0.21875		0.0824	0.0015
0.033	0.0625		0.0825	0
0.03304	0.0625		0.0826	0.0005
0.03308	0.21875		0.0827	0.0025
0.03312	0.21875		0.0828	0.0015
0.03316	0.21875		0.0829	0
0.0332	0.21875		0.083	0.003
0.03324	0.0625		0.0831	0.001
0.03328	0.0625		0.0832	0.0015
0.03332	0.21875		0.0833	0.001
0.03336	0.21875		0.0834	0.0005
0.0334	0.21875		0.0835	0
0.03344	0.21875		0.0836	0.0035
0.03348	0.21875		0.0837	0
0.03352	0.0625		0.0838	0.001
0.03356	0.21875		0.0839	0.002
0.0336	0.21875		0.084	0.0015
0.03364	0.375		0.0841	0.003
0.03368	0.0625		0.0842	-0.002
0.03372	0.0625		0.0843	0.0025
0.03376	0.375		0.0844	0.0015
0.0338	0.21875		0.0845	0.001
0.03384	0.21875		0.0846	0
0.03388	0.21875		0.0847	0.002
0.03392	0.21875		0.0848	0
0.03396	0.21875		0.0849	0
0.034	0.21875		0.085	0.0015
0.03404	0.0625		0.0851	0.0005
0.03408	0.21875		0.0852	0.0015
0.03412	0.21875		0.0853	0.0025
0.03416	0.21875		0.0854	-0.0005
0.0342	0.21875		0.0855	0
0.03424	0.0625		0.0856	0.0025
0.03428	0.21875		0.0857	0.0005
0.03432	0.21875		0.0858	0.0005
0.03436	0.21875		0.0859	0
0.0344	0.21875		0.086	0.002
0.03444	0.21875		0.0861	-0.0005
0.03448	0.0625		0.0862	0
0.03452	0.0625		0.0863	0.0015
0.03456	0.0625		0.0864	0.0025
0.0346	0.21875		0.0865	0.0015
0.03464	0.0625		0.0866	0
0.03468	0.21875		0.0867
0.03472	0.21875		0.0868	0.0005
0.03476	0.21875		0.0869	-0.001
0.0348	0.21875		0.087	0.0015
0.03484	0.0625		0.0871	0.0015
0.03488	0.21875		0.0872	0.0005
0.03492	0.21875		0.0873	0.001
0.03496	0.21875		0.0874	0
0.035	0.21875		0.0875	0.0015
0.03504	0.0625		0.0876	0.0015
0.03508	0.0625		0.0877	0.003
0.03512	0.21875		0.0878	0
0.03516	0.21875		0.0879	0.0005
0.0352	0.21875		0.088	0.001
0.03524	0.0625		0.0881	0.0015
0.03528	0.0625		0.0882	0
0.03532	0.0625		0.0883	0.0015
0.03536	0.21875		0.0884	0.0005
0.0354	0.0625		0.0885	0.0015
0.03544	0.0625		0.0886	0.0005
0.03548	0.21875		0.0887
0.03552	0.21875		0.0888	0
0.03556	0.21875		0.0889	0.001
0.0356	0.21875		0.089	0.0025
0.03564	0.0625		0.0891	-0.0005
0.03568	0.0625		0.0892	0.0015
0.03572	0.21875		0.0893	-0.002
0.03576	0.21875		0.0894	0.0015
0.0358	#VALUE!		0.0895	0.0025
0.03584	0.0625		0.0896	0
0.03588	0.21875		0.0897	-0.001
0.03592	0.0625		0.0898	0.0025
0.03596	0.21875		0.0899	0
0.036	0.21875		0.09	0.003
0.03604	0.21875		0.0901
0.03608	0.21875		0.0902
0.03612	0.21875		0.0903
0.03616	0.0625		0.0904
0.0362	0.21875		0.0905	0.0015
0.03624	0.21875		0.0906	0.0015
0.03628	0.0625		0.0907
0.03632	0.21875		0.0908	0.0025
0.03636	0.21875		0.0909	0.0025
0.0364	0.21875		0.091	0.002
0.03644	0.21875		0.0911	0.0015
0.03648	0.21875		0.0912
0.03652	0.21875		0.0913	0.002
0.03656	0.0625		0.0914
0.0366	0.21875		0.0915	-0.0005
0.03664	0.21875		0.0916	0.0005
0.03668	0.21875		0.0917	0.0015
0.03672	0.21875		0.0918	0.0045
0.03676	0.0625		0.0919	0.001
0.0368	0.21875		0.092	-0.0005
0.03684	0.0625		0.0921	0.0005
0.03688	0.21875		0.0922	0.001
0.03692	0.21875		0.0923	0.002
0.03696	0.0625		0.0924	0.003
0.037	0.0625		0.0925
0.03704	0.21875		0.0926	0
0.03708	0.21875		0.0927	0
0.03712	0.0625		0.0928	0.003
0.03716	0.21875		0.0929	0.0015
0.0372	0.21875		0.093
0.03724	0.0625		0.0931	0.0015
0.03728	#VALUE!		0.0932
0.03732	0.21875		0.0933	-0.0015
0.03736	0.0625		0.0934	0.0005
0.0374	0.21875		0.0935	0
0.03744	0.21875		0.0936	0.0025
0.03748	0.0625		0.0937	0.001
0.03752	0.21875		0.0938	0.003
0.03756	0.0625		0.0939	0.0015
0.0376	#VALUE!		0.094	0
0.03764	0.21875		0.0941	0.0005
0.03768	0.0625		0.0942	0.0005
0.03772	0.0625		0.0943	0.001
0.03776	0.0625		0.0944	0.0015
0.0378	0.21875		0.0945	0.0005
0.03784	0.21875		0.0946	-0.001
0.03788	0.0625		0.0947	0
0.03792	0.21875		0.0948	0.0025
0.03796	0.0625		0.0949	0.0005
0.038	0.0625		0.095	0.003
0.03804	0.21875		0.0951	0.0015
0.03808	0.21875		0.0952	0
0.03812	0.21875		0.0953	0.0015
0.03816	0.21875		0.0954	0.0015
0.0382	0.21875		0.0955	-0.0005
0.03824	0.0625		0.0956	0
0.03828	0.21875		0.0957	0
0.03832	0.0625		0.0958	0.001
0.03836	0.21875		0.0959	0
0.0384	0.21875		0.096	0.001
0.03844	0.21875		0.0961	0.002
0.03848	0.0625		0.0962	0
0.03852	0.21875		0.0963	0.0015
0.03856	0.21875		0.0964	0.0015
0.0386	0.21875		0.0965	0.001
0.03864	0.21875		0.0966	0.0025
0.03868	0.21875		0.0967	0.0015
0.03872	0.21875		0.0968	-0.0005
0.03876	0.0625		0.0969	0.0005
0.0388	0.0625		0.097	0.0005
0.03884	0.0625		0.0971	0.0025
0.03888	0.21875		0.0972	0.0015
0.03892	0.21875		0.0973	0.001
0.03896	0.21875		0.0974	0
0.039	0.21875		0.0975	0
0.03904	0.21875		0.0976	0.002
0.03908	0.21875		0.0977	0
0.03912	0.0625		0.0978	0.001
0.03916	0.21875		0.0979	-0.0015
0.0392	0.21875		0.098	0.0015
0.03924	0.0625		0.0981	0.0025
0.03928	0.21875		0.0982	0
0.03932	0.21875		0.0983	0.0005
0.03936	0.21875		0.0984	0
0.0394	0.21875		0.0985
0.03944	0.21875		0.0986	0.0015
0.03948	0.0625		0.0987	0
0.03952	0.21875		0.0988	0.0005
0.03956	0.21875		0.0989	0.0015
0.0396	0.21875		0.099	0
0.03964	0.21875		0.0991	0.0015
0.03968	0.21875		0.0992	0.001
0.03972	0.21875		0.0993	0
0.03976	0.0625		0.0994	0
0.0398	0.0625		0.0995	0
0.03984	0.21875		0.0996	0.002
0.03988	0.21875		0.0997	0.002
0.03992	0.0625		0.0998	0.001
0.03996	0.21875		0.1	0.0025
0.04	0.0625		0.1001	0.001
0.04004	0.21875		0.1002	0.002
0.04008	0.21875		0.1003	0.003
0.04012	0.0625		0.1004	0.0015
0.04016	0.21875		0.1005	0.0005
0.0402	0.21875		0.1006	0.0015
0.04024	0.21875		0.1007	0.001
0.04028	0.21875		0.1008	0.0015
0.04032	0.21875		0.1009	0
0.04036	0.0625		0.101	0.003
0.0404	0.21875		0.1011	0.0005
0.04044	0.0625		0.1012	0.003
0.04048	0.21875		0.1013	0
0.04052	0.0625		0.1014	0
0.04056	0.21875		0.1015	0.003
0.0406	0.21875		0.1016	0.001
0.04064	0.21875		0.1017	0.001
0.04068	0.0625		0.1018	0.0015
0.04072	0.21875		0.1019	0.003
0.04076	0.21875		0.102	0.001
0.0408	0.0625		0.1021	0.001
0.04084	0.0625		0.1022	0.0005
0.04088	0.0625		0.1023	0.0015
0.04092	0.0625		0.1024	0.001
0.04096	0.0625		0.1025	0.0025
0.041	0.21875		0.1026	0.003
0.04104	0.21875		0.1027	0.0015
0.04108	0.21875		0.1028	0.0015
0.04112	0.0625		0.1029	0.0015
0.04116	0.21875		0.103	0.0015
0.0412	0.0625		0.1031	0.0015
0.04124	0.21875		0.1032	0.0005
0.04128	0.21875		0.1033	0.0015
0.04132	0.0625		0.1034	0.0025
0.04136	0.21875		0.1035	0.003
0.0414	0.21875		0.1036	0.003
0.04144	0.0625		0.1037	0.003
0.04148	0.21875		0.1038	0.003
0.04152	0.0625		0.1039	0.0005
0.04156	0.21875		0.104	0.001
0.0416	0.0625		0.1041	0.0015
0.04164	0.0625		0.1042	0.003
0.04168	0.21875		0.1043	0.002
0.04172	0.21875		0.1044	0.003
0.04176	0.0625		0.1045	0.003
0.0418	0.21875		0.1046	0
0.04184	0.21875		0.1047	0.002
0.04188	0.21875		0.1048	-0.001
0.04192	0.21875		0.1049	0.002
0.04196	0.21875		0.105	0.002
0.042	0.21875		0.1051	0.0015
0.04204	0.0625		0.1052	0.003
0.04208	0.21875		0.1053	0.002
0.04212	0.21875		0.1054	0.0015
0.04216	0.21875		0.1055	0.0025
0.0422	0.0625		0.1056	0.002
0.04224	0.0625		0.1057	0.001
0.04228	0.21875		0.1058	0.0015
0.04232	0.375		0.1059	0.001
0.04236	0.21875		0.106	0.002
0.0424	0.21875		0.1061	0.0005
0.04244	0.21875		0.1062	0.0005
0.04248	0.0625		0.1063	0.0015
0.04252	0.21875		0.1064	0.001
0.04256	0.21875		0.1065	0.002
0.0426	0.21875		0.1066	0.0025
0.04264	0.21875		0.1067	0.003
0.04268	0.21875		0.1068	0.0015
0.04272	0.0625		0.1069	0.0025
0.04276	0.0625		0.107	0.002
0.0428	0.21875		0.1071	0.0015
0.04284	0.21875		0.1072	0.003
0.04288	0.0625		0.1073	0.0025
0.04292	0.0625		0.1074	0.0015
0.04296	0.21875		0.1075	0.0025
0.043	0.0625		0.1076	-0.0005
0.04304	0.0625		0.1077	0.002
0.04308	0.0625		0.1078	0
0.04312	0.21875		0.1079	0.001
0.04316	0.21875		0.108	0.0015
0.0432	0.21875		0.1081	0.0015
0.04324	0.0625		0.1082	0.0015
0.04328	0.21875		0.1083	0.0015
0.04332	0.0625		0.1084	0.002
0.04336	0.21875		0.1085	0.0005
0.0434	0.0625		0.1086	0.003
0.04344	0.21875		0.1087	0.0025
0.04348	0.21875		0.1088	0.0025
0.04352	0.0625		0.1089	0.002
0.04356	0.21875		0.109	0.0005
0.0436	0.21875		0.1091	0.003
0.04364	0.0625		0.1092	0.003
0.04368	0.21875		0.1093	0.0005
0.04372	0.0625		0.1094	0.001
0.04376	0.21875		0.1095	0.0015
0.0438	0.21875		0.1096	0.0015
0.04384	0.0625		0.1097	0.0005
0.04388	0.21875		0.1098	0.003
0.04392	0.0625		0.1099	0.001
0.04396	0.21875		0.11	-0.0005
0.044	0.21875		0.1101	0.002
0.04404	0.21875		0.1102	0.0015
0.04408	0.21875		0.1103	0.0005
0.04412	0.0625		0.1104	0.0015
0.04416	0.0625		0.1105	0.0015
0.0442	0.21875		0.1106	0.002
0.04424	0.0625		0.1107	0.003
0.04428	0.21875		0.1108	0.002
0.04432	0.0625		0.1109	0.003
0.04436	0.21875		0.111	0.0005
0.0444	0.0625		0.1111	0.003
0.04444	0.21875		0.1112	0.0005
0.04448	0.21875		0.1113	-0.0005
0.04452	0.0625		0.1114	0.001
0.04456	0.21875		0.1115	0
0.0446	0.21875		0.1116	0.0005
0.04464	0.0625		0.1117	0.0005
0.04468	0.21875		0.1118	0.002
0.04472	0.0625		0.1119	0.0015
0.04476	0.21875		0.112	0.003
0.0448	0.21875		0.1121	0.0015
0.04484	0.21875		0.1122	0.0015
0.04488	0.0625		0.1123	0.0045
0.04492	#VALUE!		0.1124	0.002
0.04496	0.21875		0.1125	0.002
0.045	0.21875		0.1126	0.0025
0.04504	0.21875		0.1127	0.0015
0.04508	0.21875		0.1128	0.003
0.04512	0.0625		0.1129	-0.0005
0.04516	0.21875		0.113	0.0015
0.0452	0.21875		0.1131	0.0025
0.04524	0.21875		0.1132	0.0005
0.04528	0.0625		0.1133	0.0015
0.04532	0.21875		0.1134	0.002
0.04536	0.21875		0.1135	0.0005
0.0454	0.0625		0.1136	0.0015
0.04544	0.0625		0.1137	0
0.04548	0.21875		0.1138	0.001
0.04552	0.375		0.1139	0.0015
0.04556	0.0625		0.114	0.0015
0.0456	0.21875		0.1141	0.0025
0.04564	0.21875		0.1142	-0.0005
0.04568	0.21875		0.1143	0.002
0.04572	0.0625		0.1144	0.003
0.04576	0.21875		0.1145	0.0015
0.0458	0.21875		0.1146	0.002
0.04584	0.21875		0.1147	0.0005
0.04588	0.0625		0.1148	0.0015
0.04592	0.21875		0.1149	0.002
0.04596	0.21875		0.115	0.0005
0.046	0.0625		0.1151	0.001
0.04604	0.21875		0.1152	0.002
0.04608	0.21875		0.1153	0.002
0.04612	0.21875		0.1154	0.003
0.04616	0.0625		0.1155	0.0015
0.0462	0.21875		0.1156	0.0015
0.04624	0.21875		0.1157	0.0015
0.04628	0.21875		0.1158	0.002
0.04632	0.21875		0.1159	0
0.04636	0.21875		0.116	0.0015
0.0464	0.21875		0.1161	0.0005
0.04644	0.21875		0.1162	-0.002
0.04648	0.0625		0.1163	0.0015
0.04652	0.21875		0.1164	0.003
0.04656	0.0625		0.1165	0.0025
0.0466	0.21875		0.1166	0.001
0.04664	0.21875		0.1167	0.0015
0.04668	0.21875		0.1168	0.0025
0.04672	0.21875		0.1169	0.001
0.04676	0.0625		0.117	0.0015
0.0468	0.21875		0.1171	0.0025
0.04684	0.0625		0.1172	0.003
0.04688	0.0625		0.1173	0.003
0.04692	0.21875		0.1174	0
0.04696	0.21875		0.1175	0.0005
0.047	0.0625		0.1176	0.002
0.04704	0.0625		0.1177	0
0.04708	0.21875		0.1178	0.001
0.04712	0.0625		0.1179	0.001
0.04716	0.21875		0.118	0.0005
0.0472	0.0625		0.1181	0.002
0.04724	0.21875		0.1182	0.0005
0.04728	0.21875		0.1183	0.003
0.04732	0.21875		0.1184	0.0015
0.04736	0.0625		0.1185	0
0.0474	0.21875		0.1186	0
0.04744	0.21875		0.1187	0.0025
0.04748	0.21875		0.1188	0.0015
0.04752	0.0625		0.1189	0.0045
0.04756	0.0625		0.119	0.003
0.0476	0.21875		0.1191	0.002
0.04764	0.21875		0.1192	0
0.04768	0.21875		0.1193	0.003
0.04772	0.21875		0.1194	0.001
0.04776	0.0625		0.1195	0
0.0478	0.0625		0.1196	0.002
0.04784	0.21875		0.1197	0.0015
0.04788	0.21875		0.1198	0.001
0.04792	0.21875		0.1199	0.003
0.04796	0.21875		0.12	0.0035
0.048	0.21875		0.1201	0.0005
0.04804	0.0625		0.1202	0.0025
0.04808	0.21875		0.1203	0.0025
0.04812	0.0625		0.1204	0.0005
0.04816	0.21875		0.1205	0.0025
0.0482	0.21875		0.1206	0.003
0.04824	0.21875		0.1207	0.001
0.04828	0.21875		0.1208	0.0045
0.04832	0.21875		0.1209	0.0015
0.04836	0.0625		0.121	0.0015
0.0484	0.21875		0.1211	0
0.04844	0.21875		0.1212	0
0.04848	0.0625		0.1213	0
0.04852	0.21875		0.1214	0.0025
0.04856	0.21875		0.1215	0.002
0.0486	0.0625		0.1216	0.0015
0.04864	0.21875		0.1217	0.0015
0.04868	0.21875		0.1218	0.0015
0.04872	0.21875		0.1219	0
0.04876	0.21875		0.122	0.0005
0.0488	0.21875		0.1221	0
0.04884	0.21875		0.1222	0
0.04888	0.21875		0.1223	0
0.04892	0.0625		0.1224	0.0005
0.04896	0.0625		0.1225	0.0015
0.049	0.21875		0.1226	0
0.04904	0.0625		0.1227	0.0015
0.04908	0.21875		0.1228	0.0015
0.04912	0.21875		0.1229	-0.001
0.04916	0.21875		0.123	0.002
0.0492	0.0625		0.1231	0.003
0.04924	0.0625		0.1232	0.0035
0.04928	0.21875		0.1233	0.003
0.04932	0.21875		0.1234	0
0.04936	0.21875		0.1235	0.0005
0.0494	0.0625		0.1236	0.001
0.04944	0.21875		0.1237	0.001
0.04948	0.21875		0.1238	0.001
0.04952	0.21875		0.1239	0.0015
0.04956	0.0625		0.124	0
0.0496	0.21875		0.1241	0.0015
0.04964	0.21875		0.1242	0.001
0.04968	0.21875		0.1243	0.003
0.04972	0.21875		0.1244	0.001
0.04976	0.0625		0.1245	0.003
0.0498	0.0625		0.1246	0.0015
0.04984	0.21875		0.1247	0.0005
0.04988	0.21875		0.1248	0.0005
0.04992	0.21875		0.1249	0.0035
0.04996	0.21875		0.125	0
0.05	0.21875		0.1251	0.002
0.05004	0.0625		0.1252	0.0025
0.05008	0.0625		0.1253	0.0005
0.05012	0.0625		0.1254	0.0015
0.05016	0.21875		0.1255	0
0.0502	0.21875		0.1256	0
0.05024	0.21875		0.1257	0.003
0.05028	0.21875		0.1258	0.003
0.05032	0.21875		0.1259	0.0015
0.05036	0.21875		0.126	-0.0005
0.0504	0.21875		0.1261	0.001
0.05044	0.0625		0.1262	0.0025
0.05048	0.0625		0.1263	0.0015
0.05052	0.21875		0.1264	0.0025
0.05056	0.0625		0.1265	0.0005
0.0506	0.21875		0.1266	0.0015
0.05064	0.0625		0.1267	0.002
0.05068	0.0625		0.1268	0.0015
0.05072	0.21875		0.1269	0.002
0.05076	0.21875		0.127	0.0015
0.0508	0.0625		0.1271	0.0005
0.05084	0.0625		0.1272	0.001
0.05088	0.0625		0.1273	0.001
0.05092	0.375		0.1274	0.0015
0.05096	0.21875		0.1275	0.003
0.051	0.21875		0.1276	-0.002
0.05104	0.21875		0.1277	0.0025
0.05108	0.0625		0.1278	0.002
0.05112	0.21875		0.1279	-0.001
0.05116	0.21875		0.128	0.0015
0.0512	0.0625		0.1281	0.003
0.05124	0.21875		0.1282	0
0.05128	0.0625		0.1283	0.003
0.05132	0.0625		0.1284	0.0015
0.05136	0.21875		0.1285	0
0.0514	0.0625		0.1286	0.001
0.05144	0.0625		0.1287	-0.0015
0.05148	0.21875		0.1288	0.003
0.05152	0.21875		0.1289	0.003
0.05156	0.0625		0.129	0.0005
0.0516	0.0625		0.1291	0.0015
0.05164	0.21875		0.1292	0.001
0.05168	0.21875		0.1293	0.0015
0.05172	0.21875		0.1294	0.0015
0.05176	0.0625		0.1295	0
0.0518	0.21875		0.1296	0.0015
0.05184	0.21875		0.1297	0.002
0.05188	0.21875		0.1298	0.001
0.05192	0.21875		0.1299	0.0015
0.05196	0.21875		0.13	0.001
0.052	0.0625		0.1301	0.0015
0.05204	0.21875		0.1302	-0.0025
0.05208	0.0625		0.1303	0.0005
0.05212	0.21875		0.1304	0.0015
0.05216	0.21875		0.1305	0.0015
0.0522	0.0625		0.1306	0.0015
0.05224	0.0625		0.1307	0.001
0.05228	0.21875		0.1308	0.003
0.05232	0.0625		0.1309	0.003
0.05236	0.0625		0.131	0.001
0.0524	0.0625		0.1311	0.0025
0.05244	0.21875		0.1312	0.003
0.05248	0.21875		0.1313	0.003
0.05252	0.0625		0.1314	0.002
0.05256	0.0625		0.1315	0.002
0.0526	0.375		0.1316	0.0015
0.05264	0.0625		0.1317	0.0015
0.05268	0.0625		0.1318	0.001
0.05272	0.21875		0.1319	0.001
0.05276	0.0625		0.132	0.0015
0.0528	0.21875		0.1321	-0.001
0.05284	0.21875		0.1322	0.0015
0.05288	0.21875		0.1323	0.0015
0.05292	0.0625		0.1324	0.0015
0.05296	0.21875		0.1325	0.003
0.053	0.21875		0.1326	0
0.05304	0.0625		0.1327	0
0.05308	0.21875		0.1328	0.001
0.05312	0.0625		0.1329	0.0015
0.05316	0.21875		0.133	-0.0015
0.0532	0.21875		0.1331	0.003
0.05324	0.0625		0.1332	0.002
0.05328	0.21875		0.1333	0.003
0.05332	0.0625		0.1334	0.002
0.05336	0.21875		0.1335	0.005
0.0534	0.0625		0.1336	0.003
0.05344	0.21875		0.1337	0.0015
0.05348	0.21875		0.1338	0.002
0.05352	0.21875		0.1339	0.0015
0.05356	0.21875		0.134	-0.001
0.0536	0.21875		0.1341	0.001
0.05364	0.21875		0.1342	0.0005
0.05368	0.0625		0.1343	0.0015
0.05372	0.21875		0.1344	0.0005
0.05376	0.0625		0.1345	0.0015
0.0538	0.0625		0.1346	0.002
0.05384	0.0625		0.1347	0.0025
0.05388	0.21875		0.1348	-0.001
0.05392	0.0625		0.1349	0.001
0.05396	0.21875		0.135	0
0.054	0.21875		0.1351	0.003
0.05404	0.21875		0.1352	0.002
0.05408	0.0625		0.1353	0.003
0.05412	0.0625		0.1354	0.0035
0.05416	0.21875		0.1355	0
0.0542	0.21875		0.1356	0.003
0.05424	0.0625		0.1357	0.0005
0.05428	0.21875		0.1358	0.002
0.05432	0.21875		0.1359	0.002
0.05436	0.21875		0.136	0.001
0.0544	0.21875		0.1361	0.0015
0.05444	0.21875		0.1362	0.004
0.05448	0.0625		0.1363	0.0025
0.05452	0.0625		0.1364	0.0005
0.05456	0.21875		0.1365	0.0015
0.0546	0.0625		0.1366	-0.0005
0.05464	0.21875		0.1367	0.001
0.05468	0.0625		0.1368	0.002
0.05472	0.0625		0.1369	0.0025
0.05476	0.21875		0.137	0.002
0.0548	0.21875		0.1371	-0.0005
0.05484	0.21875		0.1372	0.0025
0.05488	0.0625		0.1373	0.002
0.05492	0.21875		0.1374	0.0015
0.05496	0.0625		0.1375	0.0015
0.055	0.21875		0.1376	0.0005
0.05504	0.0625		0.1377	0
0.05508	0.21875		0.1378	-0.0005
0.05512	0.21875		0.1379	0.003
0.05516	0.21875		0.138	-0.001
0.0552	0.21875		0.1381	0.0005
0.05524	0.0625		0.1382	0.0005
0.05528	0.21875		0.1383	0.0005
0.05532	0.21875		0.1384	0.0015
0.05536	0.0625		0.1385	0.0005
0.0554	0.21875		0.1386	0.001
0.05544	0.21875		0.1387	0.001
0.05548	0.21875		0.1388	0.0015
0.05552	0.21875		0.1389	0.001
0.05556	0.0625		0.139	0.002
0.0556	0.0625		0.1391	0.002
0.05564	0.0625		0.1392	0.003
0.05568	0.21875		0.1393	0.0015
0.05572	0.0625		0.1394	0
0.05576	0.0625		0.1395	0.0015
0.0558	0.21875		0.1396	0
0.05584	0.21875		0.1397	0.001
0.05588	0.21875		0.1398	0.0005
0.05592	0.21875		0.1399	0.0015
0.05596	0.21875		0.14	0.0015
0.056	0.21875		0.1401	0.001
0.05604	0.21875		0.1402	0.004
0.05608	0.0625		0.1403	0.0015
0.05612	0.21875		0.1404	0.001
0.05616	0.21875		0.1405	0.003
0.0562	0.0625		0.1406	0.0025
0.05624	0.21875		0.1407	0.0005
0.05628	0.21875		0.1408	0.002
0.05632	0.21875		0.1409	0.003
0.05636	0.21875		0.141	0.0015
0.0564	0.0625		0.1411	0
0.05644	0.21875		0.1412	0.0015
0.05648	0.0625		0.1413	0.0005
0.05652	0.21875		0.1414	0.0015
0.05656	0.21875		0.1415	0.002
0.0566	0.0625		0.1416	0.0015
0.05664	0.21875		0.1417	0.0015
0.05668	0.21875		0.1418	0.0015
0.05672	0.0625		0.1419	0.0015
0.05676	0.21875		0.142	0
0.0568	0.0625		0.1421	0.003
0.05684	0.21875		0.1422	0
0.05688	0.0625		0.1423	0.002
0.05692	0.0625		0.1424	0.0015
0.05696	0.21875		0.1425	0
0.057	0.21875		0.1426	0.0015
0.05704	0.21875		0.1427	0.0015
0.05708	0.21875		0.1428	0.0005
0.05712	0.21875		0.1429	0.002
0.05716	0.21875		0.143	0.002
0.0572	0.0625		0.1431	0.001
0.05724	0.21875		0.1432	0.002
0.05728	0.21875		0.1433	0.001
0.05732	0.21875		0.1434	0.002
0.05736	0.21875		0.1435	0.001
0.0574	0.0625		0.1436	0.0025
0.05744	0.21875		0.1437	0.0025
0.05748	0.21875		0.1438	0.0005
0.05752	0.21875		0.1439	0.001
0.05756	0.21875		0.144	0.002
0.0576	0.21875		0.1441	0.002
0.05764	0.21875		0.1442	0.001
0.05768	0.21875		0.1443	0.0005
0.05772	0.0625		0.1444	0.0015
0.05776	0.0625		0.1445	0
0.0578	0.21875		0.1446	0.0015
0.05784	0.21875		0.1447	-0.0005
0.05788	0.0625		0.1448	0.004
0.05792	0.21875		0.1449	-0.0005
0.05796	0.21875		0.145	-0.001
0.058	0.21875		0.1451	0.0025
0.05804	0.21875		0.1452	0.001
0.05808	0.21875		0.1453	0.0015
0.05812	0.21875		0.1454	0.0015
0.05816	0.21875		0.1455	0
0.0582	0.21875		0.1456	0.001
0.05824	0.0625		0.1457	0.003
0.05828	0.21875		0.1458	0.003
0.05832	0.21875		0.1459	0.0005
0.05836	0.21875		0.146	0
0.0584	0.0625		0.1461	0.003
0.05844	0.21875		0.1462	0.0005
0.05848	0.0625		0.1463	-0.0005
0.05852	0.0625		0.1464	0.0005
0.05856	0.21875		0.1465	0.005
0.0586	0.21875		0.1466	0
0.05864	0.21875		0.1467	0.0005
0.05868	0.21875		0.1468	-0.001
0.05872	0.0625		0.1469	0.0015
0.05876	0.0625		0.147	0
0.0588	0.0625		0.1471	0.0015
0.05884	0.21875		0.1472	0.002
0.05888	0.21875		0.1473	0
0.05892	0.0625		0.1474	0.0005
0.05896	0.21875		0.1475	0
0.059	0.0625		0.1476	0.003
0.05904	0.0625		0.1477	0.002
0.05908	0.0625		0.1478	0.0015
0.05912	0.0625		0.1479	0.0025
0.05916	0.0625		0.148	0.001
0.0592	0.0625		0.1481	0.0015
0.05924	0.21875		0.1482	0.0015
0.05928	0.0625		0.1483	0.0005
0.05932	0.21875		0.1484	0.0005
0.05936	#VALUE!		0.1485	0.001
0.0594	0.21875		0.1486	0.001
0.05944	0.21875		0.1487	0
0.05948	0.21875		0.1488	0.0005
0.05952	0.0625		0.1489	0.0015
0.05956	0.0625		0.149	0.003
0.0596	0.0625		0.1491	0
0.05964	0.0625		0.1492	0.0015
0.05968	0.0625		0.1493	0.0005
0.05972	0.21875		0.1494	0
0.05976	0.21875		0.1495	0.0005
0.0598	0.0625		0.1496	0.001
0.05984	0.21875		0.1497	0.0025
0.05988	0.21875		0.1498	0.0025
0.05992	0.21875		0.1499	0.003
0.05996	0.21875		0.15	0.0015
0.06	0.21875		0.1501	0
0.06004	0.21875		0.1502	0.0005
0.06008	0.21875		0.1503	0.0005
0.06012	0.0625		0.1504	0.001
0.06016	0.21875		0.1505	0.003
0.0602	0.0625		0.1506	0.0015
0.06024	0.0625		0.1507	0.0015
0.06028	0.0625		0.1508	0.001
0.06032	0.21875		0.1509	0.0005
0.06036	0.21875		0.151	0.001
0.0604	0.21875		0.1511	0.003
0.06044	0.0625		0.1512	0.002
0.06048	0.21875		0.1513	0.0025
0.06052	0.0625		0.1514	0.0015
0.06056	0.0625		0.1515	0.0015
0.0606	0.0625		0.1516	0.002
0.06064	0.0625		0.1517	0.0015
0.06068	0.0625		0.1518	0.003
0.06072	0.0625		0.1519	0.002
0.06076	0.21875		0.152	0
0.0608	0.21875		0.1521	0.0005
0.06084	0.21875		0.1522	0.0025
0.06088	0.21875		0.1523	0.0025
0.06092	0.21875		0.1524	0.0025
0.06096	0.0625		0.1525	0.0025
0.061	0.21875		0.1526	0.0015
0.06104	0.0625		0.1527	0.002
0.06108	0.0625		0.1528	0.0015
0.06112	0.21875		0.1529	0.0015
0.06116	0.0625		0.153	0.001
0.0612	0.21875		0.1531	0.0005
0.06124	0.0625		0.1532	0.0035
0.06128	0.21875		0.1533	0.0015
0.06132	0.21875		0.1534	0.0015
0.06136	0.21875		0.1535	0.0015
0.0614	0.0625		0.1536	0.0015
0.06144	0.0625		0.1537	0.003
0.06148	0.21875		0.1538	0
0.06152	0.21875		0.1539	0.0025
0.06156	0.21875		0.154	0.001
0.0616	0.21875		0.1541	0.0015
0.06164	0.21875		0.1542	0.0015
0.06168	0.21875		0.1543	0.0015
0.06172	0.21875		0.1544	-0.0005
0.06176	0.21875		0.1545	0.0045
0.0618	0.0625		0.1546	0.0015
0.06184	0.0625		0.1547	0.002
0.06188	0.21875		0.1548	0.0015
0.06192	0.21875		0.1549	0.001
0.06196	0.21875		0.155	0.002
0.062	0.0625		0.1551	0.002
0.06204	0.0625		0.1552	0.0025
0.06208	0.0625		0.1553	0.0015
0.06212	0.21875		0.1554	-0.0005
0.06216	0.0625		0.1555	0.001
0.0622	0.21875		0.1556	0.0025
0.06224	0.0625		0.1557	0.001
0.06228	0.21875		0.1558	0.0035
0.06232	0.21875		0.1559	-0.0005
0.06236	0.21875		0.156	0.001
0.0624	0.0625		0.1561	0.0005
0.06244	0.0625		0.1562	0.0015
0.06248	0.21875		0.1563	0
0.06252	0.21875		0.1564	0.0005
0.06256	0.21875		0.1565	0.0015
0.0626	0.21875		0.1566	0.0015
0.06264	0.375		0.1567	0.001
0.06268	0.0625		0.1568	0.0025
0.06272	0.21875		0.1569	0.0015
0.06276	0.0625		0.157	0.0015
0.0628	0.21875		0.1571	0.003
0.06284	0.21875		0.1572	0.0015
0.06288	0.21875		0.1573	0
0.06292	0.21875		0.1574	0.0015
0.06296	0.21875		0.1575	0
0.063	0.0625		0.1576	0.002
0.06304	0.21875		0.1577	0.001
0.06308	0.21875		0.1578	0.0015
0.06312	0.21875		0.1579	0.001
0.06316	0.21875		0.158	0.001
0.0632	0.0625		0.1581	0.001
0.06324	0.0625		0.1582	0.0015
0.06328	0.21875		0.1583	0.0015
0.06332	0.21875		0.1584	0
0.06336	0.0625		0.1585	0.002
0.0634	0.21875		0.1586	0.0015
0.06344	0.21875		0.1587	0.001
0.06348	0.0625		0.1588	0.003
0.06352	0.21875		0.1589	0
0.06356	0.0625		0.159	0.0015
0.0636	0.0625		0.1591	0.004
0.06364	0.21875		0.1592	0
0.06368	0.21875		0.1593	0.001
0.06372	0.0625		0.1594	0.003
0.06376	0.21875		0.1595	0.003
0.0638	0.0625		0.1596	0.0015
0.06384	0.21875		0.1597	0.001
0.06388	0.21875		0.1598	0.001
0.06392	0.21875		0.1599	0.0015
0.06396	0.0625		0.16	0.0025
0.064	0.0625		0.1601	0.0015
0.06404	0.0625		0.1602	0.002
0.06408	0.21875		0.1603	0.0005
0.06412	0.21875		0.1604	0.0015
0.06416	0.0625		0.1605	0.0025
0.0642	0.21875		0.1606	0.0015
0.06424	0.0625		0.1607	-0.002
0.06428	0.0625		0.1608	0.001
0.06432	0.21875		0.1609	0.0005
0.06436	0.21875		0.161	0.003
0.0644	0.21875		0.1611	0.0015
0.06444	0.0625		0.1612	0.001
0.06448	0.0625		0.1613	0.0005
0.06452	0.0625		0.1614	0.0015
0.06456	0.21875		0.1615	0.002
0.0646	0.0625		0.1616	0.0015
0.06464	0.21875		0.1617	0.001
0.06468	0.21875		0.1618	0.0005
0.06472	0.0625		0.1619	0
0.06476	0.21875		0.162	0
0.0648	0.21875		0.1621	0.004
0.06484	#VALUE!		0.1622	0.0015
0.06488	0.21875		0.1623	0.0015
0.06492	0.0625		0.1624	0.0005
0.06496	0.21875		0.1625	0.002
0.065	0.21875		0.1626	0.0015
0.06504	0.21875		0.1627	-0.0015
0.06508	0.21875		0.1628	-0.001
0.06512	0.0625		0.1629	0
0.06516	0.0625		0.163	0
0.0652	0.0625		0.1631	0.001
0.06524	0.0625		0.1632	-0.001
0.06528	0.21875		0.1633	0.002
0.06532	0.21875		0.1634	0.0015
0.06536	0.21875		0.1635	0.002
0.0654	0.21875		0.1636	0.005
0.06544	0.0625		0.1637	0.0015
0.06548	0.21875		0.1638	0.0015
0.06552	0.21875		0.1639	0.0005
0.06556	0.375		0.164	0.0015
0.0656	0.21875		0.1641	0.002
0.06564	0.0625		0.1642	0.0005
0.06568	0.21875		0.1643	0.0015
0.06572	0.21875		0.1644	0.0015
0.06576	0.0625		0.1645	0.0015
0.0658	0.0625		0.1646	0.0005
0.06584	0.0625		0.1647	0.001
0.06588	0.0625		0.1648	0.0015
0.06592	0.21875		0.1649	0.0015
0.06596	0.21875		0.165	0.001
0.066	0.21875		0.1651	1.9675
0.06604	0.21875		0.1652	1.125
0.06608	0.0625		0.1653	0.902
0.06612	0.0625		0.1654	0.8195
0.06616	0.21875		0.1655	0.818
0.0662	0.21875		0.1656	0.869
0.06624	0.21875		0.1657	0.9555
0.06628	0.21875		0.1658	1.062
0.06632	0.0625		0.1659	1.185
0.06636	0.0625		0.166	1.3085
0.0664	0.21875		0.1661	0.5555
0.06644	0.0625		0.1662	0.3365
0.06648	0.375		0.1663	0.25
0.06652	0.21875		0.1664	0.198
0.06656	0.0625		0.1665	0.1645
0.0666	0.21875		0.1666	0.1425
0.06664	0.0625		0.1667	0.127
0.06668	0.0625		0.1668	0.1105
0.06672	0.21875		0.1669	0.099
0.06676	0.0625		0.167	0.092
0.0668	0.0625		0.1671	0.0845
0.06684	0.21875		0.1672	0.0785
0.06688	0.0625		0.1673	0.0705
0.06692	0.0625		0.1674	0.0655
0.06696	0.21875		0.1675	0.062
0.067	0.21875		0.1676	0.0575
0.06704	0.21875		0.1677	0.0555
0.06708	0.21875		0.1678	0.053
0.06712	0.21875		0.1679	0.0515
0.06716	0.21875		0.168	0.047
0.0672	0.0625		0.1681	0.045
0.06724	0.21875		0.1682	0.0425
0.06728	0.21875		0.1683	0.0425
0.06732	0.21875		0.1684	0.04
0.06736	0.0625		0.1685	0.039
0.0674	0.21875		0.1686	0.036
0.06744	0.0625		0.1687	0.035
0.06748	0.21875		0.1688	0.035
0.06752	0.21875		0.1689	0.032
0.06756	0.0625		0.169	0.0325
0.0676	0.21875		0.1691	0.029
0.06764	0.0625		0.1692	0.0315
0.06768	0.21875		0.1693	0.03
0.06772	0.21875		0.1694	0.0265
0.06776	0.0625		0.1695	0.027
0.0678	0.0625		0.1696	0.0265
0.06784	0.0625		0.1697	0.0235
0.06788	0.0625		0.1698	0.0265
0.06792	0.21875		0.1699	0.027
0.06796	0.21875		0.17	0.0245
0.068	0.21875		0.1701	0.022
0.06804	0.21875		0.1702	0.0225
0.06808	0.0625		0.1703	0.0205
0.06812	0.21875		0.1704	0.0215
0.06816	0.0625		0.1705	0.02
0.0682	0.21875		0.1706	0.021
0.06824	0.21875		0.1707	0.021
0.06828	0.0625		0.1708	0.019
0.06832	0.0625		0.1709	0.0205
0.06836	0.21875		0.171	0.019
0.0684	0.21875		0.1711	0.0195
0.06844	0.21875		0.1712	0.0175
0.06848	0.0625		0.1713	0.018
0.06852	0.21875		0.1714	0.018
0.06856	0.21875		0.1715	0.0185
0.0686	0.0625		0.1716	0.015
0.06864	0.21875		0.1717	0.0165
0.06868	0.21875		0.1718	0.015
0.06872	0.21875		0.1719	0.015
0.06876	0.0625		0.172	0.0155
0.0688	0.21875		0.1721	0.0155
0.06884	0.0625		0.1722	0.0175
0.06888	0.21875		0.1723	0.0135
0.06892	0.375		0.1724	0.015
0.06896	0.0625		0.1725	0.0155
0.069	0.21875		0.1726	0.0145
0.06904	0.0625		0.1727	0.0165
0.06908	0.21875		0.1728	0.013
0.06912	0.21875		0.1729	0.014
0.06916	0.0625		0.173	0.0125
0.0692	0.21875		0.1731	0.0135
0.06924	0.0625		0.1732	0.0135
0.06928	0.21875		0.1733	0.0135
0.06932	0.0625		0.1734	0.0125
0.06936	0.21875		0.1735	0.0115
0.0694	0.21875		0.1736	0.0125
0.06944	0.0625		0.1737	0.013
0.06948	0.21875		0.1738	0.0135
0.06952	0.21875		0.1739	0.0115
0.06956	0.0625		0.174	0.013
0.0696	0.0625		0.1741	0.012
0.06964	0.21875		0.1742	0.012
0.06968	0.21875		0.1743	0.012
0.06972	0.21875		0.1744	0.0125
0.06976	0.0625		0.1745	0.01
0.0698	0.21875		0.1746	0.0125
0.06984	0.21875		0.1747	0.011
0.06988	0.21875		0.1748	0.01
0.06992	0.21875		0.1749	0.01
0.06996	0.0625		0.175	0.0115
0.07	0.21875		0.1751	0.0105
0.07004	0.21875		0.1752	0.0085
0.07008	0.0625		0.1753	0.0085
0.07012	0.21875		0.1754	0.0095
0.07016	0.21875		0.1755	0.01
0.0702	0.21875		0.1756	0.009
0.07024	0.21875		0.1757	0.0105
0.07028	0.0625		0.1758	0.0085
0.07032	0.0625		0.1759	0.0115
0.07036	0.21875		0.176	0.01
0.0704	0.0625		0.1761	0.009
0.07044	0.21875		0.1762	0.0075
0.07048	0.0625		0.1763	0.01
0.07052	0.0625		0.1764	0.012
0.07056	0.375		0.1765	0.0095
0.0706	0.21875		0.1766	0.0085
0.07064	0.0625		0.1767	0.0085
0.07068	0.21875		0.1768	0.007
0.07072	0.0625		0.1769	0.009
0.07076	0.0625		0.177	0.009
0.0708	0.21875		0.1771	0.0085
0.07084	0.21875		0.1772	0.008
0.07088	0.21875		0.1773	0.0105
0.07092	0.21875		0.1774	0.009
0.07096	0.21875		0.1775	0.0085
0.071	0.0625		0.1776	0.0075
0.07104	0.0625		0.1777	0.0065
0.07108	0.21875		0.1778	0.0095
0.07112	0.21875		0.1779	0.009
0.07116	0.0625		0.178	0.008
0.0712	0.0625		0.1781	0.007
0.07124	0.21875		0.1782	0.0095
0.07128	0.0625		0.1783	0.008
0.07132	0.21875		0.1784	0.008
0.07136	0.21875		0.1785	0.0095
0.0714	0.21875		0.1786	0.0065
0.07144	0.21875		0.1787	0.0075
0.07148	0.21875		0.1788	0.008
0.07152	0.0625		0.1789	0.008
0.07156	0.21875		0.179	0.0105
0.0716	0.21875		0.1791	0.006
0.07164	0.21875		0.1792	0.0065
0.07168	0.21875		0.1793	0.008
0.07172	0.0625		0.1794	0.0095
0.07176	0.0625		0.1795	0.01
0.0718	0.21875		0.1796	0.0065
0.07184	0.0625		0.1797	0.0065
0.07188	0.0625		0.1798	0.007
0.07192	0.0625		0.1799	0.006
0.07196	0.21875		0.18	0.0085
0.072	0.0625		0.1801	0.0065
0.07204	0.21875		0.1802	0.006
0.07208	0.21875		0.1803	0.008
0.07212	0.21875		0.1804	0.008
0.07216	0.21875		0.1805	0.007
0.0722	0.0625		0.1806	0.0065
0.07224	0.0625		0.1807	0.008
0.07228	0.21875		0.1808	0.0085
0.07232	0.0625		0.1809	0.0075
0.07236	0.21875		0.181	0.0085
0.0724	0.0625		0.1811	0.007
0.07244	0.21875		0.1812	0.007
0.07248	0.0625		0.1813	0.0065
0.07252	0.0625		0.1814	0.007
0.07256	0.0625		0.1815	0.005
0.0726	0.21875		0.1816	0.0075
0.07264	0.21875		0.1817	0.006
0.07268	0.21875		0.1818	0.008
0.07272	0.21875		0.1819	0.006
0.07276	0.0625		0.182	0.005
0.0728	0.21875		0.1821	0.0065
0.07284	0.0625		0.1822	0.0065
0.07288	0.0625		0.1823	0.005
0.07292	0.21875		0.1824	0.005
0.07296	0.21875		0.1825	0.0075
0.073	0.0625		0.1826	0.0075
0.07304	0.0625		0.1827	0.0065
0.07308	0.21875		0.1828	0.006
0.07312	0.0625		0.1829	0.0065
0.07316	0.21875		0.183	0.005
0.0732	0.21875		0.1831	0.005
0.07324	0.21875		0.1832	0.0075
0.07328	0.0625		0.1833	0.0065
0.07332	0.21875		0.1834	0.007
0.07336	0.21875		0.1835	0.0065
0.0734	0.21875		0.1836	0.005
0.07344	0.21875		0.1837	0.003
0.07348	0.21875		0.1838	0.0065
0.07352	0.0625		0.1839	0.0055
0.07356	0.21875		0.184	0.005
0.0736	0.21875		0.1841	0.003
0.07364	0.21875		0.1842	0.004
0.07368	0.21875		0.1843	0.0055
0.07372	0.21875		0.1844	0.004
0.07376	0.0625		0.1845	0.0055
0.0738	0.21875		0.1846	0.0065
0.07384	0.0625		0.1847	0.005
0.07388	0.21875		0.1848	0.005
0.07392	0.21875		0.1849	0.005
0.07396	0.21875		0.185	0.005
0.074	0.21875		0.1851	0.004
0.07404	0.21875		0.1852	0.0045
0.07408	0.21875		0.1853	0.005
0.07412	0.21875		0.1854	0.0035
0.07416	0.21875		0.1855	0.0055
0.0742	0.0625		0.1856	0.0045
0.07424	0.21875		0.1857	0.0045
0.07428	0.0625		0.1858	0.0065
0.07432	#VALUE!		0.1859	0.004
0.07436	0.0625		0.186	0.0055
0.0744	0.0625		0.1861	0.0035
0.07444	0.0625		0.1862	0.004
0.07448	0.21875		0.1863	0.004
0.07452	0.21875		0.1864	0.005
0.07456	0.21875		0.1865	0.003
0.0746	0.0625		0.1866	0.005
0.07464	0.21875		0.1867	0.005
0.07468	0.0625		0.1868	0.004
0.07472	0.0625		0.1869	0.0035
0.07476	0.0625		0.187	0.006
0.0748	0.0625		0.1871	0.0025
0.07484	0.21875		0.1872	0.0055
0.07488	0.0625		0.1873	0.0035
0.07492	0.21875		0.1874	0.005
0.07496	0.21875		0.1875	0.005
0.075	0.21875		0.1876	0.006
0.07504	0.0625		0.1877	0.005
0.07508	0.21875		0.1878	0.006
0.07512	0.21875		0.1879	0.0035
0.07516	0.0625		0.188	0.0055
0.0752	0.21875		0.1881	0.0035
0.07524	0.21875		0.1882	0.003
0.07528	0.0625		0.1883	0.003
0.07532	0.0625		0.1884	0.004
0.07536	0.0625		0.1885	0.005
0.0754	0.0625		0.1886	0.005
0.07544	0.0625		0.1887	0.005
0.07548	0.21875		0.1888	0.005
0.07552	0.21875		0.1889	0.005
0.07556	0.21875		0.189	0.005
0.0756	0.0625		0.1891	0.003
0.07564	0.21875		0.1892	0.005
0.07568	0.0625		0.1893	0.0055
0.07572	0.21875		0.1894	0.005
0.07576	0.0625		0.1895	0.004
0.0758	0.21875		0.1896	0.004
0.07584	0.0625		0.1897	0.0045
0.07588	#VALUE!		0.1898	0.004
0.07592	0.0625		0.1899	0.006
0.07596	0.21875		0.19	0.003
0.076	0.21875		0.1901	0.0025
0.07604	0.21875		0.1902	0.0045
0.07608	0.21875		0.1903	0.003
0.07612	0.21875		0.1904	0.0025
0.07616	0.0625		0.1905	0.0035
0.0762	0.21875		0.1906	0.0035
0.07624	0.0625		0.1907	0.005
0.07628	0.21875		0.1908	0.0045
0.07632	0.21875		0.1909	0.006
0.07636	0.21875		0.191	0.005
0.0764	0.21875		0.1911	0.0025
0.07644	0.21875		0.1912	0.0035
0.07648	0.0625		0.1913	0.0025
0.07652	0.0625		0.1914	0.0015
0.07656	0.21875		0.1915	0.003
0.0766	0.0625		0.1916	0.0045
0.07664	0.21875		0.1917	0.0045
0.07668	0.21875		0.1918	0.004
0.07672	0.0625		0.1919	0.003
0.07676	0.0625		0.192	0.003
0.0768	0.21875		0.1921	0.003
0.07684	0.21875		0.1922	0.005
0.07688	0.21875		0.1923	0.005
0.07692	0.21875		0.1924	0.005
0.07696	0.21875		0.1925	0.0035
0.077	0.0625		0.1926	0.003
0.07704	0.21875		0.1927	0.003
0.07708	0.0625		0.1928	0.006
0.07712	0.0625		0.1929	0.0045
0.07716	0.21875		0.193	0.003
0.0772	0.21875		0.1931	0.003
0.07724	0.21875		0.1932	0.0045
0.07728	0.21875		0.1933	0.0055
0.07732	0.21875		0.1934	0.005
0.07736	0.0625		0.1935	0.003
0.0774	0.0625		0.1936	0.004
0.07744	0.0625		0.1937	0.0045
0.07748	0.21875		0.1938	0.0025
0.07752	0.21875		0.1939	0.0045
0.07756	0.21875		0.194	0.004
0.0776	0.0625		0.1941	0.0025
0.07764	0.21875		0.1942	0.003
0.07768	0.0625		0.1943	0.005
0.07772	0.0625		0.1944	0.004
0.07776	0.21875		0.1945	0.003
0.0778	0.375		0.1946	0.002
0.07784	0.0625		0.1947	0.003
0.07788	0.0625		0.1948	0.0035
0.07792	0.21875		0.1949	0.003
0.07796	0.0625		0.195	0.0025
0.078	0.0625		0.1951	0.004
0.07804	0.21875		0.1952	0.005
0.07808	0.0625		0.1953	0.003
0.07812	0.0625		0.1954	0.004
0.07816	0.21875		0.1955	0.0045
0.0782	0.21875		0.1956	0.0035
0.07824	0.21875		0.1957	0.003
0.07828	0.0625		0.1958	0.0045
0.07832	0.21875		0.1959	0.0025
0.07836	0.21875		0.196	0.0025
0.0784	0.21875		0.1961	0.005
0.07844	0.0625		0.1962	0.0045
0.07848	0.21875		0.1963	0.004
0.07852	0.21875		0.1964	0.004
0.07856	0.21875		0.1965	0.0025
0.0786	0.0625		0.1966	0.0045
0.07864	0.21875		0.1967	0.005
0.07868	0.21875		0.1968	0.003
0.07872	0.375		0.1969	0.004
0.07876	0.21875		0.197	0.0045
0.0788	0.21875		0.1971	0.0015
0.07884	0.21875		0.1972	0.003
0.07888	0.21875		0.1973	0.0035
0.07892	0.21875		0.1974	0.0035
0.07896	0.21875		0.1975	0.004
0.079	0.21875		0.1976	0.003
0.07904	0.21875		0.1977	0.003
0.07908	0.21875		0.1978	0.001
0.07912	0.21875		0.1979	0.005
0.07916	0.21875		0.198	0.003
0.0792	0.0625		0.1981	0.004
0.07924	0.0625		0.1982	0.0025
0.07928	0.0625		0.1983	0.005
0.07932	0.0625		0.1984	0.0035
0.07936	0.21875		0.1985	0.005
0.0794	0.21875		0.1986	0.0035
0.07944	0.21875		0.1987	0.005
0.07948	0.21875		0.1988	0.004
0.07952	0.21875		0.1989	0.003
0.07956	0.21875		0.199	0.003
0.0796	0.21875		0.1991	0.0015
0.07964	0.0625		0.1992	0.0025
0.07968	0.0625		0.1993	0.003
0.07972	0.21875		0.1994	0.004
0.07976	0.0625		0.1995	0.005
0.0798	0.21875		0.1996	0.0035
0.07984	0.21875		0.1997	0.005
0.07988	0.21875		0.1998	0.001
[truncated: 200,498+ more rows]

## Sheet: Figure 2h
Figure 2h
Pressure (kPa)	Frequency (Hz)	Standar deviation
5	6.95	0.1253
10	9.02	0.09
15	19.9467	0.566245
20	38.2767	0.44658
25	49.96	2.08
30	55.4233	2.015
35	59.17	1.47625
40	63.1667	1.90164
45	66.5267	1.40532
50	66.9867	0.692411
55	69.4933	1.675
60	72.2267	1.54001
65	74.4233	2.62917
70	74.5167	2.74841
75	76.9567	1.855
80	78.07	3.4967
85	80.1833	0.775005
90	79.5967	1.47487
95	85.26	1.35709
100	85.5633	1.695

## Sheet: Figure 2i
Figure 2i
Pressure (kPa)	Δw (%)	Standar deviation
5	3.72075	4.53174
10	4.6558	3.84237
15	15.7791	3.57081
20	22.6167	3.16997
25	23.7271	6.04111
30	31.5582	3.4793
35	31.1685	6.15175
40	40.2074	2.07696
45	33.1166	4.09261
50	40.5776	3.45302
55	36.175	2.61773
60	39.5256	4.09284
65	36.2334	2.38584
70	43.8892	9.97277
75	36.3308	6.28901
80	37.1685	4.4093
85	45.058	5.97121
90	43.6165	7.94597
95	45.7398	9.89517
100	52.9476	14.1386

## Sheet: Figure 3b
Figure 3b
	35 kPa	90 kPa	35 kPa & 90 kPa	35 kPa + 90 kPa
0	9e-09	1.35E-8	2.05E-8	2.25E-8
0.0001	9e-09	1.4E-8	2.05E-8	2.3E-8
0.0002	8.5E-9	1.35E-8	1.95E-8	2.2E-8
0.0003	7e-09	1.25E-8	2e-08	1.95E-8
0.0004	8.5E-9	1.727E-6	1.79E-6	1.7355E-6
0.0005	9.5E-9	1.316E-6	1.277E-6	1.3255E-6
0.0006	8e-09	1.056E-6	1.089E-6	1.064E-6
0.0007	7.5E-9	1.084E-6	1.144E-6	1.0915E-6
0.0008	8.5E-9	1.206E-6	1.289E-6	1.2145E-6
0.0009	9.5E-9	1.381E-6	1.489E-6	1.3905E-6
0.001	6.5E-9	1.5785E-6	1.7125E-6	1.585E-6
0.0011	5e-09	1.785E-6	1.9395E-6	1.79E-6
0.0012	6.5E-9	1.9845E-6	2.16E-6	1.991E-6
0.0013	1.7125E-6	2.174E-6	2.366E-6	3.8865E-6
0.0014	1.149E-6	1.114E-6	2.5545E-6	2.263E-6
0.0015	9.76E-7	6.76E-7	2.7285E-6	1.652E-6
0.0016	9.965E-7	4.785E-7	2.8865E-6	1.475E-6
0.0017	1.091E-6	3.625E-7	3.028E-6	1.4535E-6
0.0018	1.2355E-6	2.9E-7	3.1585E-6	1.5255E-6
0.0019	1.406E-6	2.395E-7	3.2815E-6	1.6455E-6
0.002	1.586E-6	2.065E-7	2.1345E-6	1.7925E-6
0.0021	1.7675E-6	1.765E-7	1.0365E-6	1.944E-6
0.0022	1.9415E-6	1.565E-7	6.255E-7	2.098E-6
0.0023	8.32E-7	1.37E-7	4.32E-7	9.69E-7
0.0024	5.445E-7	1.235E-7	3.25E-7	6.68E-7
0.0025	4.045E-7	1.135E-7	2.555E-7	5.18E-7
0.0026	3.18E-7	1.02E-7	2.105E-7	4.2E-7
0.0027	2.595E-7	9.3E-8	1.77E-7	3.525E-7
0.0028	2.22E-7	8.65E-8	1.53E-7	3.085E-7
0.0029	1.9E-7	8.15E-8	1.37E-7	2.715E-7
0.003	1.665E-7	7.7E-8	1.22E-7	2.435E-7
0.0031	1.46E-7	7.05E-8	1.09E-7	2.165E-7
0.0032	1.33E-7	6.85E-8	9.8E-8	2.015E-7
0.0033	1.2E-7	6.5E-8	9.2E-8	1.85E-7
0.0034	1.095E-7	5.95E-8	8.45E-8	1.69E-7
0.0035	1.01E-7	5.7E-8	8.1E-8	1.58E-7
0.0036	9.4E-8	5.5E-8	7.6E-8	1.49E-7
0.0037	8.45E-8	5.2E-8	7.1E-8	1.365E-7
0.0038	8e-08	4.95E-8	6.8E-8	1.295E-7
0.0039	7.4E-8	4.7E-8	6.4E-8	1.21E-7
0.004	6.8E-8	4.6E-8	6.1E-8	1.14E-7
0.0041	6.5E-8	4.35E-8	5.7E-8	1.085E-7
0.0042	6.35E-8	4.3E-8	5.5E-8	1.065E-7
0.0043	5.85E-8	4.2E-8	5.3E-8	1.005E-7
0.0044	5.5E-8	3.75E-8	5.2E-8	9.25E-8
0.0045	5.15E-8	3.75E-8	5.2E-8	8.9E-8
0.0046	5.15E-8	3.65E-8	4.8E-8	8.8E-8
0.0047	4.85E-8	3.3E-8	4.7E-8	8.15E-8
0.0048	4.45E-8	3.6E-8	4.7E-8	8.05E-8
0.0049	4.4E-8	3.3E-8	4.35E-8	7.7E-8
0.005	4e-08	3.25E-8	4.3E-8	7.25E-8
0.0051	3.95E-8	3.1E-8	4.1E-8	7.05E-8
0.0052	3.95E-8	3.1E-8	4.1E-8	7.05E-8
0.0053	3.75E-8	2.75E-8	3.95E-8	6.5E-8
0.0054	3.6E-8	3e-08	4.1E-8	6.6E-8
0.0055	3.55E-8	2.9E-8	3.95E-8	6.45E-8
0.0056	3.4E-8	2.95E-8	3.95E-8	6.35E-8
0.0057	3.25E-8	2.85E-8	3.6E-8	6.1E-8
0.0058	3.1E-8	2.8E-8	3.4E-8	5.9E-8
0.0059	3.35E-8	2.6E-8	3.6E-8	5.95E-8
0.006	3.1E-8	2.6E-8	3.45E-8	5.7E-8
0.0061	2.95E-8	2.75E-8	3.6E-8	5.7E-8
0.0062	2.8E-8	2.45E-8	3.25E-8	5.25E-8
0.0063	2.8E-8	2.55E-8	3.25E-8	5.35E-8
0.0064	2.75E-8	2.25E-8	3.25E-8	5e-08
0.0065	2.7E-8	2.4E-8	3.4E-8	5.1E-8
0.0066	2.45E-8	2.25E-8	3.15E-8	4.7E-8
0.0067	2.55E-8	2.4E-8	3.25E-8	4.95E-8
0.0068	2.4E-8	2.25E-8	3.1E-8	4.65E-8
0.0069	2.45E-8	2.1E-8	3.1E-8	4.55E-8
0.007	2.2E-8	2.15E-8	3e-08	4.35E-8
0.0071	2.4E-8	2.3E-8	2.75E-8	4.7E-8
0.0072	2.35E-8	2.05E-8	2.9E-8	4.4E-8
0.0073	2.2E-8	2.1E-8	3.1E-8	4.3E-8
0.0074	2.3E-8	2.05E-8	2.9E-8	4.35E-8
0.0075	2.05E-8	2e-08	2.9E-8	4.05E-8
0.0076	2.15E-8	1.9E-8	2.95E-8	4.05E-8
0.0077	1.95E-8	1.85E-8	2.85E-8	3.8E-8
0.0078	2e-08	2.05E-8	2.85E-8	4.05E-8
0.0079	1.95E-8	1.85E-8	2.75E-8	3.8E-8
0.008	2e-08	1.9E-8	2.65E-8	3.9E-8
0.0081	2.05E-8	2.05E-8	2.55E-8	4.1E-8
0.0082	1.8E-8	1.75E-8	2.65E-8	3.55E-8
0.0083	2.05E-8	2.05E-8	2.75E-8	4.1E-8
0.0084	2.05E-8	1.95E-8	2.55E-8	4e-08
0.0085	1.85E-8	1.85E-8	2.65E-8	3.7E-8
0.0086	1.45E-8	1.85E-8	2.25E-8	3.3E-8
0.0087	1.75E-8	1.8E-8	2.45E-8	3.55E-8
0.0088	1.85E-8	1.6E-8	2.55E-8	3.45E-8
0.0089	1.7E-8	1.5E-8	2.55E-8	3.2E-8
0.009	1.55E-8	1.7E-8	2.45E-8	3.25E-8
0.0091	1.65E-8	1.55E-8	2.5E-8	3.2E-8
0.0092	1.8E-8	1.6E-8	2.6E-8	3.4E-8
0.0093	1.6E-8	1.6E-8	2.4E-8	3.2E-8
0.0094	1.4E-8	1.4E-8	2.5E-8	2.8E-8
0.0095	1.7E-8	1.55E-8	2.4E-8	3.25E-8
0.0096	1.6E-8	1.4E-8	2.45E-8	3e-08
0.0097	1.55E-8	1.6E-8	2.5E-8	3.15E-8
0.0098	1.35E-8	1.4E-8	2.45E-8	2.75E-8
0.0099	1.55E-8	1.55E-8	2.15E-8	3.1E-8
0.01	1.55E-8	1.6E-8	2.3E-8	3.15E-8
0.0101	1.35E-8	1.45E-8	2.35E-8	2.8E-8
0.0102	1.55E-8	1.45E-8	2.15E-8	3e-08
0.0103	1.25E-8	1.5E-8	2.35E-8	2.75E-8
0.0104	1.55E-8	1.7E-8	2.35E-8	3.25E-8
0.0105	1.5E-8	1.55E-8	2.2E-8	3.05E-8
0.0106	1.1E-8	1.6E-8	2.3E-8	2.7E-8
0.0107	1.55E-8	1.6E-8	2.4E-8	3.15E-8
0.0108	1.45E-8	1.6E-8	2.3E-8	3.05E-8
0.0109	1.5E-8	1.35E-8	2.15E-8	2.85E-8
0.011	1.2E-8	1.35E-8	2.15E-8	2.55E-8
0.0111	1.35E-8	1.35E-8	2.25E-8	2.7E-8
0.0112	1.35E-8	1.55E-8	2.2E-8	2.9E-8
0.0113	1.3E-8	1.3E-8	2.05E-8	2.6E-8
0.0114	1.1E-8	1.35E-8	2.15E-8	2.45E-8
0.0115	1.2E-8	1.35E-8	2.05E-8	2.55E-8
0.0116	1.5E-8	1.35E-8	2.1E-8	2.85E-8
0.0117	1.3E-8	1.35E-8	2.15E-8	2.65E-8
0.0118	1.2E-8	1.3E-8	2.4E-8	2.5E-8
0.0119	1.25E-8	1.2E-8	2.05E-8	2.45E-8
0.012	1.25E-8	1.25E-8	2e-08	2.5E-8
0.0121	1.2E-8	1.1E-8	2.1E-8	2.3E-8
0.0122	1.4E-8	1.6E-8	1.9E-8	3e-08
0.0123	1.2E-8	1.25E-8	2.05E-8	2.45E-8
0.0124	1e-08	1.45E-8	2.05E-8	2.45E-8
0.0125	1e-08	1.25E-8	2.05E-8	2.25E-8
0.0126	1.2E-8	1.4E-8	1.7E-8	2.6E-8
0.0127	1.1E-8	1.3E-8	1.85E-8	2.4E-8
0.0128	1.2E-8	1.3E-8	2.05E-8	2.5E-8
0.0129	1.2E-8	1.7255E-6	1.789E-6	1.7375E-6
0.013	1.1E-8	1.313E-6	1.2735E-6	1.324E-6
0.0131	1.2E-8	1.0565E-6	1.09E-6	1.0685E-6
0.0132	1.3E-8	1.0845E-6	1.153E-6	1.0975E-6
0.0133	1.25E-8	1.205E-6	1.308E-6	1.2175E-6
0.0134	1.1E-8	1.3805E-6	1.518E-6	1.3915E-6
0.0135	1.1E-8	1.5795E-6	1.7435E-6	1.5905E-6
0.0136	1.2E-8	1.784E-6	1.975E-6	1.796E-6
0.0137	1.2E-8	1.983E-6	2.1965E-6	1.995E-6
0.0138	1.35E-8	2.1705E-6	2.402E-6	2.184E-6
0.0139	1.2E-8	1.114E-6	1.1815E-6	1.126E-6
0.014	9e-09	6.765E-7	7.495E-7	6.855E-7
0.0141	1.2E-8	4.755E-7	5.335E-7	4.875E-7
0.0142	1e-08	3.63E-7	4.085E-7	3.73E-7
0.0143	1e-08	2.91E-7	3.285E-7	3.01E-7
0.0144	1e-08	2.44E-7	2.715E-7	2.54E-7
0.0145	1.1E-8	2.045E-7	2.35E-7	2.155E-7
0.0146	1e-08	1.775E-7	2.03E-7	1.875E-7
0.0147	9.5E-9	1.545E-7	1.785E-7	1.64E-7
0.0148	1.15E-8	1.39E-7	1.58E-7	1.505E-7
0.0149	1.05E-8	1.27E-7	1.435E-7	1.375E-7
0.015	1e-08	1.14E-7	1.305E-7	1.24E-7
0.0151	1e-08	1.035E-7	1.195E-7	1.135E-7
0.0152	1.05E-8	9.25E-8	1.11E-7	1.03E-7
0.0153	8.5E-9	8.75E-8	1.03E-7	9.6E-8
0.0154	1.15E-8	8.2E-8	9.55E-8	9.35E-8
0.0155	1e-08	7.5E-8	8.85E-8	8.5E-8
0.0156	1e-08	7.25E-8	8.55E-8	8.25E-8
0.0157	1.05E-8	6.85E-8	7.85E-8	7.9E-8
0.0158	1e-08	6.4E-8	7.35E-8	7.4E-8
0.0159	1.05E-8	5.85E-8	7.2E-8	6.9E-8
0.016	1.05E-8	5.75E-8	6.85E-8	6.8E-8
0.0161	8.5E-9	5.45E-8	6.45E-8	6.3E-8
0.0162	1.15E-8	5.3E-8	6.2E-8	6.45E-8
0.0163	9e-09	4.95E-8	5.95E-8	5.85E-8
0.0164	8.5E-9	4.75E-8	5.8E-8	5.6E-8
0.0165	8.5E-9	4.4E-8	5.6E-8	5.25E-8
0.0166	1.2E-8	4.6E-8	5.35E-8	5.8E-8
0.0167	1e-08	4.3E-8	5.2E-8	5.3E-8
0.0168	1e-08	4.3E-8	5.1E-8	5.3E-8
0.0169	1e-08	3.85E-8	4.7E-8	4.85E-8
0.017	1e-08	3.85E-8	4.8E-8	4.85E-8
0.0171	1e-08	3.75E-8	4.65E-8	4.75E-8
0.0172	1.05E-8	3.4E-8	4.5E-8	4.45E-8
0.0173	9e-09	3.4E-8	4.35E-8	4.3E-8
0.0174	1e-08	3.25E-8	4.45E-8	4.25E-8
0.0175	7.5E-9	3.1E-8	4.15E-8	3.85E-8
0.0176	1e-08	3.35E-8	4.25E-8	4.35E-8
0.0177	9e-09	3.15E-8	3.95E-8	4.05E-8
0.0178	9e-09	3.1E-8	4e-08	4e-08
0.0179	9e-09	3e-08	3.85E-8	3.9E-8
0.018	8.5E-9	3e-08	1.7875E-6	3.85E-8
0.0181	8.5E-9	2.75E-8	1.3755E-6	3.6E-8
0.0182	1.4595E-6	2.75E-8	1.428E-6	1.487E-6
0.0183	1.437E-6	2.75E-8	1.66E-6	1.4645E-6
0.0184	1.0225E-6	2.5E-8	1.9365E-6	1.0475E-6
0.0185	9.75E-7	2.6E-8	2.205E-6	1.001E-6
0.0186	1.039E-6	2.65E-8	2.456E-6	1.0655E-6
0.0187	1.1635E-6	2.45E-8	2.6765E-6	1.188E-6
0.0188	1.3225E-6	2.75E-8	2.87E-6	1.35E-6
0.0189	1.501E-6	2.35E-8	3.043E-6	1.5245E-6
0.019	1.6805E-6	2.45E-8	1.3625E-6	1.705E-6
0.0191	1.8585E-6	2.2E-8	7.91E-7	1.8805E-6
0.0192	1.0225E-6	2e-08	5.335E-7	1.0425E-6
0.0193	6.56E-7	2.1E-8	3.955E-7	6.77E-7
0.0194	4.64E-7	2.25E-8	3.06E-7	4.865E-7
0.0195	3.565E-7	2.2E-8	2.485E-7	3.785E-7
0.0196	2.87E-7	2.2E-8	2.08E-7	3.09E-7
0.0197	2.4E-7	1.9E-8	1.78E-7	2.59E-7
0.0198	2.04E-7	2.2E-8	1.55E-7	2.26E-7
0.0199	1.775E-7	2.2E-8	1.355E-7	1.995E-7
0.02	1.56E-7	2e-08	1.225E-7	1.76E-7
0.0201	1.385E-7	2e-08	1.105E-7	1.585E-7
0.0202	1.285E-7	2.05E-8	1e-07	1.49E-7
0.0203	1.145E-7	2e-08	9.25E-8	1.345E-7
0.0204	1.03E-7	1.85E-8	8.45E-8	1.215E-7
0.0205	9.45E-8	1.85E-8	8.1E-8	1.13E-7
0.0206	8.7E-8	2e-08	7.4E-8	1.07E-7
0.0207	8.2E-8	1.85E-8	7.05E-8	1.005E-7
0.0208	7.8E-8	1.6E-8	6.65E-8	9.4E-8
0.0209	7.1E-8	1.9E-8	6.25E-8	9e-08
0.021	6.6E-8	1.85E-8	6.2E-8	8.45E-8
0.0211	6.3E-8	1.8E-8	5.6E-8	8.1E-8
0.0212	6e-08	1.8E-8	5.5E-8	7.8E-8
0.0213	5.85E-8	1.85E-8	5.3E-8	7.7E-8
0.0214	5.5E-8	1.45E-8	5.15E-8	6.95E-8
0.0215	5.25E-8	1.7E-8	5.1E-8	6.95E-8
0.0216	4.85E-8	1.7E-8	4.55E-8	6.55E-8
0.0217	4.75E-8	1.65E-8	4.5E-8	6.4E-8
0.0218	4.45E-8	1.8E-8	4.55E-8	6.25E-8
0.0219	4.35E-8	1.75E-8	4.3E-8	6.1E-8
0.022	4.05E-8	1.6E-8	4.15E-8	5.65E-8
0.0221	4e-08	1.5E-8	4.2E-8	5.5E-8
0.0222	3.85E-8	1.55E-8	3.95E-8	5.4E-8
0.0223	3.9E-8	1.45E-8	3.95E-8	5.35E-8
0.0224	3.45E-8	1.25E-8	3.9E-8	4.7E-8
0.0225	3.55E-8	1.55E-8	3.75E-8	5.1E-8
0.0226	3.4E-8	1.75E-8	3.85E-8	5.15E-8
0.0227	3.4E-8	1.55E-8	3.6E-8	4.95E-8
0.0228	3.1E-8	1.4E-8	3.5E-8	4.5E-8
0.0229	3.05E-8	1.55E-8	3.45E-8	4.6E-8
0.023	2.9E-8	1.55E-8	3.45E-8	4.45E-8
0.0231	2.95E-8	1.4E-8	3.4E-8	4.35E-8
0.0232	2.8E-8	1.7E-8	3.55E-8	4.5E-8
0.0233	2.65E-8	1.7E-8	3.4E-8	4.35E-8
0.0234	2.55E-8	1.4E-8	3.25E-8	3.95E-8
0.0235	2.85E-8	1.45E-8	3.2E-8	4.3E-8
0.0236	2.55E-8	1.25E-8	2.95E-8	3.8E-8
0.0237	2.4E-8	1.55E-8	3e-08	3.95E-8
0.0238	2.55E-8	1.4E-8	3.05E-8	3.95E-8
0.0239	2.5E-8	1.3E-8	3.1E-8	3.8E-8
0.024	2.4E-8	1.35E-8	3e-08	3.75E-8
0.0241	2.35E-8	1.65E-8	3e-08	4e-08
0.0242	2.45E-8	1.55E-8	2.75E-8	4e-08
0.0243	2.25E-8	1.5E-8	2.9E-8	3.75E-8
0.0244	2.05E-8	1.3E-8	2.8E-8	3.35E-8
0.0245	2.3E-8	1.35E-8	2.85E-8	3.65E-8
0.0246	2.05E-8	1.4E-8	2.65E-8	3.45E-8
0.0247	1.9E-8	1.3E-8	3e-08	3.2E-8
0.0248	2.15E-8	1.3E-8	2.8E-8	3.45E-8
0.0249	1.85E-8	1.4E-8	2.75E-8	3.25E-8
0.025	1.85E-8	1.3E-8	2.6E-8	3.15E-8
0.0251	2e-08	1.35E-8	2.75E-8	3.35E-8
0.0252	1.75E-8	1.45E-8	2.7E-8	3.2E-8
0.0253	1.8E-8	1.35E-8	2.35E-8	3.15E-8
0.0254	1.85E-8	1.728E-6	1.8015E-6	1.7465E-6
0.0255	1.7E-8	1.3165E-6	1.3275E-6	1.3335E-6
0.0256	1.7E-8	1.058E-6	1.2205E-6	1.075E-6
0.0257	1.45E-8	1.0855E-6	1.3595E-6	1.1E-6
0.0258	1.55E-8	1.207E-6	1.58E-6	1.2225E-6
0.0259	1.65E-8	1.382E-6	1.837E-6	1.3985E-6
0.026	1.7E-8	1.58E-6	2.0895E-6	1.597E-6
0.0261	1.65E-8	1.786E-6	2.3285E-6	1.8025E-6
0.0262	1.65E-8	1.985E-6	2.5495E-6	2.0015E-6
0.0263	1.7E-8	2.1765E-6	2.746E-6	2.1935E-6
0.0264	1.55E-8	1.1155E-6	1.358E-6	1.131E-6
0.0265	1.85E-8	6.77E-7	8.14E-7	6.955E-7
0.0266	1.5E-8	4.75E-7	5.61E-7	4.9E-7
0.0267	1.8E-8	3.645E-7	4.2E-7	3.825E-7
0.0268	1.7E-8	2.905E-7	3.295E-7	3.075E-7
0.0269	1.35E-8	2.41E-7	2.695E-7	2.545E-7
0.027	1.35E-8	2.05E-7	2.28E-7	2.185E-7
0.0271	1.55E-8	1.74E-7	1.925E-7	1.895E-7
0.0272	1.5E-8	1.565E-7	1.7E-7	1.715E-7
0.0273	1.45E-8	1.39E-7	1.52E-7	1.535E-7
0.0274	1.65E-8	1.255E-7	1.365E-7	1.42E-7
0.0275	1.5E-8	1.16E-7	1.205E-7	1.31E-7
0.0276	1.5E-8	1.03E-7	1.11E-7	1.18E-7
0.0277	1.3E-8	9.45E-8	1.015E-7	1.075E-7
0.0278	1.35E-8	8.9E-8	9.3E-8	1.025E-7
0.0279	1.35E-8	8.1E-8	8.6E-8	9.45E-8
0.028	1.45E-8	7.7E-8	8.25E-8	9.15E-8
0.0281	1.3E-8	7e-08	7.6E-8	8.3E-8
0.0282	1.35E-8	6.7E-8	7.25E-8	8.05E-8
0.0283	1.1E-8	6.5E-8	6.85E-8	7.6E-8
0.0284	1.25E-8	5.85E-8	6.7E-8	7.1E-8
0.0285	1.35E-8	5.7E-8	6.25E-8	7.05E-8
0.0286	1.35E-8	5.5E-8	6.1E-8	6.85E-8
0.0287	1.2E-8	4.95E-8	5.7E-8	6.15E-8
0.0288	1.15E-8	5.05E-8	5.65E-8	6.2E-8
0.0289	1.15E-8	5.1E-8	5.35E-8	6.25E-8
0.029	1.35E-8	4.7E-8	4.95E-8	6.05E-8
0.0291	1.4E-8	4.3E-8	5e-08	5.7E-8
0.0292	1.2E-8	4.2E-8	4.5E-8	5.4E-8
0.0293	1.25E-8	4.25E-8	4.6E-8	5.5E-8
0.0294	1.15E-8	3.85E-8	4.45E-8	5e-08
0.0295	1.05E-8	3.85E-8	4.6E-8	4.9E-8
0.0296	1.2E-8	3.75E-8	4.3E-8	4.95E-8
0.0297	1e-08	3.8E-8	4.1E-8	4.8E-8
0.0298	1.3E-8	3.4E-8	3.85E-8	4.7E-8
0.0299	1e-08	3.4E-8	3.95E-8	4.4E-8
0.03	1.2E-8	3.1E-8	3.85E-8	4.3E-8
0.0301	1.3E-8	3.1E-8	3.75E-8	4.4E-8
0.0302	1.15E-8	3.2E-8	3.95E-8	4.35E-8
0.0303	1.15E-8	3.1E-8	3.7E-8	4.25E-8
0.0304	1e-08	2.9E-8	3.5E-8	3.9E-8
0.0305	8e-09	3e-08	3.4E-8	3.8E-8
0.0306	1e-08	2.9E-8	3.4E-8	3.9E-8
0.0307	1.2E-8	2.85E-8	3.4E-8	4.05E-8
0.0308	1.2E-8	2.6E-8	3.25E-8	3.8E-8
0.0309	1.05E-8	2.75E-8	3.4E-8	3.8E-8
0.031	9.5E-9	2.75E-8	3.25E-8	3.7E-8
0.0311	8.5E-9	2.5E-8	3.35E-8	3.35E-8
0.0312	1.05E-8	2.6E-8	2.95E-8	3.65E-8
0.0313	1e-08	2.55E-8	3.05E-8	3.55E-8
0.0314	1e-08	2.25E-8	2.85E-8	3.25E-8
0.0315	9.5E-9	2.15E-8	3.15E-8	3.1E-8
0.0316	1.1E-8	2.2E-8	3.05E-8	3.3E-8
0.0317	1e-08	2.25E-8	3.05E-8	3.25E-8
0.0318	1.1E-8	2.2E-8	2.75E-8	3.3E-8
0.0319	1.05E-8	2.2E-8	2.9E-8	3.25E-8
0.032	8e-09	2.25E-8	2.6E-8	3.05E-8
0.0321	9e-09	2.1E-8	2.75E-8	3e-08
0.0322	8.5E-9	2.05E-8	2.65E-8	2.9E-8
0.0323	9.5E-9	2.05E-8	2.8E-8	3e-08
0.0324	9.5E-9	2.05E-8	2.9E-8	3e-08
0.0325	1e-08	2.1E-8	2.85E-8	3.1E-8
0.0326	1e-08	1.95E-8	2.75E-8	2.95E-8
0.0327	1e-08	2.15E-8	2.75E-8	3.15E-8
0.0328	1.05E-8	1.85E-8	2.7E-8	2.9E-8
0.0329	9e-09	1.95E-8	2.65E-8	2.85E-8
0.033	8.5E-9	1.85E-8	2.55E-8	2.7E-8
0.0331	1e-08	1.75E-8	2.7E-8	2.75E-8
0.0332	1e-08	1.85E-8	2.55E-8	2.85E-8
0.0333	7.5E-9	1.95E-8	2.45E-8	2.7E-8
0.0334	8e-09	1.95E-8	2.4E-8	2.75E-8
0.0335	1e-08	1.75E-8	2.55E-8	2.75E-8
0.0336	9.5E-9	1.65E-8	2.45E-8	2.6E-8
0.0337	1.05E-8	1.75E-8	2.55E-8	2.8E-8
0.0338	9.5E-9	1.9E-8	2.35E-8	2.85E-8
0.0339	7.5E-9	1.65E-8	2.4E-8	2.4E-8
0.034	8.5E-9	1.75E-8	2.45E-8	2.6E-8
0.0341	1e-08	1.7E-8	2.45E-8	2.7E-8
0.0342	1e-08	1.55E-8	2.6E-8	2.55E-8
0.0343	8.5E-9	1.7E-8	2.35E-8	2.55E-8
0.0344	9.5E-9	1.55E-8	2.5E-8	2.5E-8
0.0345	8.5E-9	1.7E-8	2.25E-8	2.55E-8
0.0346	6.5E-9	1.7E-8	2.4E-8	2.35E-8
0.0347	6.5E-9	1.7E-8	2.4E-8	2.35E-8
0.0348	1.05E-8	1.7E-8	2.2E-8	2.75E-8
0.0349	8.5E-9	1.55E-8	1.4855E-6	2.4E-8
0.035	8.5E-9	1.75E-8	1.4985E-6	2.6E-8
0.0351	1e-08	1.6E-8	1.1645E-6	2.6E-8
0.0352	1.713E-6	1.7E-8	1.21E-6	1.73E-6
0.0353	1.1445E-6	1.3E-8	1.375E-6	1.1575E-6
0.0354	9.765E-7	1.5E-8	1.592E-6	9.915E-7
0.0355	9.98E-7	1.7E-8	1.8315E-6	1.015E-6
0.0356	1.096E-6	1.55E-8	2.068E-6	1.1115E-6
0.0357	1.2415E-6	1.7E-8	2.2945E-6	1.2585E-6
0.0358	1.41E-6	1.5E-8	2.501E-6	1.425E-6
0.0359	1.5905E-6	1.7E-8	1.5435E-6	1.6075E-6
0.036	1.773E-6	1.35E-8	9.1E-7	1.7865E-6
0.0361	1.948E-6	1.4E-8	6.1E-7	1.962E-6
0.0362	8.265E-7	1.3E-8	4.54E-7	8.395E-7
0.0363	5.44E-7	1.5E-8	3.56E-7	5.59E-7
0.0364	4.03E-7	1.5E-8	2.89E-7	4.18E-7
0.0365	3.17E-7	1.35E-8	2.45E-7	3.305E-7
0.0366	2.595E-7	1.35E-8	2.08E-7	2.73E-7
0.0367	2.21E-7	1.25E-8	1.82E-7	2.335E-7
0.0368	1.9E-7	1.55E-8	1.615E-7	2.055E-7
0.0369	1.66E-7	1.35E-8	1.435E-7	1.795E-7
0.037	1.49E-7	1.35E-8	1.29E-7	1.625E-7
0.0371	1.315E-7	1.5E-8	1.205E-7	1.465E-7
0.0372	1.185E-7	1.3E-8	1.105E-7	1.315E-7
0.0373	1.09E-7	1.5E-8	1.025E-7	1.24E-7
0.0374	9.95E-8	1.55E-8	9.35E-8	1.15E-7
0.0375	9.25E-8	1.4E-8	8.95E-8	1.065E-7
0.0376	8.6E-8	1.25E-8	8.3E-8	9.85E-8
0.0377	8.05E-8	1.35E-8	7.7E-8	9.4E-8
0.0378	7.35E-8	1.25E-8	7.25E-8	8.6E-8
0.0379	7.05E-8	1.7255E-6	1.8845E-6	1.796E-6
0.038	6.7E-8	1.314E-6	1.6095E-6	1.381E-6
0.0381	6.15E-8	1.056E-6	1.7815E-6	1.1175E-6
0.0382	5.85E-8	1.086E-6	2.105E-6	1.1445E-6
0.0383	5.4E-8	1.2065E-6	2.418E-6	1.2605E-6
0.0384	5.3E-8	1.382E-6	2.6905E-6	1.435E-6
0.0385	5.05E-8	1.5795E-6	2.9195E-6	1.63E-6
0.0386	4.95E-8	1.7855E-6	3.109E-6	1.835E-6
0.0387	4.75E-8	1.988E-6	3.279E-6	2.0355E-6
0.0388	4.3E-8	2.1775E-6	3.4165E-6	2.2205E-6
0.0389	4.1E-8	1.1125E-6	1.672E-6	1.1535E-6
0.039	4.15E-8	6.785E-7	8.965E-7	7.2E-7
0.0391	3.7E-8	4.785E-7	5.685E-7	5.155E-7
0.0392	3.85E-8	3.635E-7	4.02E-7	4.02E-7
0.0393	3.65E-8	2.905E-7	3.03E-7	3.27E-7
0.0394	3.75E-8	2.41E-7	2.39E-7	2.785E-7
0.0395	3.7E-8	2.05E-7	1.98E-7	2.42E-7
0.0396	3.25E-8	1.79E-7	1.685E-7	2.115E-7
0.0397	3.4E-8	1.56E-7	1.44E-7	1.9E-7
0.0398	3.3E-8	1.405E-7	1.275E-7	1.735E-7
0.0399	2.9E-8	1.25E-7	1.125E-7	1.54E-7
0.04	2.95E-8	1.12E-7	1.015E-7	1.415E-7
0.0401	2.8E-8	1.015E-7	9.5E-8	1.295E-7
0.0402	2.9E-8	9.45E-8	8.6E-8	1.235E-7
0.0403	2.85E-8	9e-08	8e-08	1.185E-7
0.0404	2.7E-8	8.05E-8	7.35E-8	1.075E-7
0.0405	2.6E-8	7.6E-8	7.05E-8	1.02E-7
0.0406	2.6E-8	7.3E-8	6.5E-8	9.9E-8
0.0407	2.6E-8	6.8E-8	6.35E-8	9.4E-8
0.0408	2.4E-8	6.2E-8	5.9E-8	8.6E-8
0.0409	2.25E-8	5.95E-8	5.75E-8	8.2E-8
0.041	2.35E-8	5.75E-8	5.5E-8	8.1E-8
0.0411	2.4E-8	5.5E-8	4.95E-8	7.9E-8
0.0412	2.25E-8	4.95E-8	4.9E-8	7.2E-8
0.0413	2.25E-8	5.1E-8	4.8E-8	7.35E-8
0.0414	2.1E-8	4.65E-8	4.9E-8	6.75E-8
0.0415	1.9E-8	4.55E-8	4.55E-8	6.45E-8
0.0416	2.1E-8	4.35E-8	4.45E-8	6.45E-8
0.0417	2e-08	4.2E-8	4.2E-8	6.2E-8
0.0418	2.1E-8	4.1E-8	4.05E-8	6.2E-8
0.0419	2.05E-8	3.8E-8	4.1E-8	5.85E-8
0.042	1.85E-8	3.75E-8	3.95E-8	5.6E-8
0.0421	2.1E-8	3.75E-8	3.95E-8	5.85E-8
0.0422	1.8E-8	3.3E-8	3.85E-8	5.1E-8
0.0423	1.8E-8	3.65E-8	3.6E-8	5.45E-8
0.0424	2.05E-8	3.35E-8	3.6E-8	5.4E-8
0.0425	1.75E-8	3.25E-8	3.65E-8	5e-08
0.0426	1.85E-8	3.55E-8	3.45E-8	5.4E-8
0.0427	1.7E-8	3.2E-8	3.55E-8	4.9E-8
0.0428	1.75E-8	3.05E-8	3.65E-8	4.8E-8
0.0429	1.85E-8	3e-08	3.4E-8	4.85E-8
0.043	1.5E-8	2.95E-8	3.15E-8	4.45E-8
0.0431	1.8E-8	2.55E-8	3.25E-8	4.35E-8
0.0432	1.65E-8	2.7E-8	3.3E-8	4.35E-8
0.0433	1.55E-8	2.6E-8	3.2E-8	4.15E-8
0.0434	1.65E-8	2.7E-8	3.1E-8	4.35E-8
0.0435	1.75E-8	2.6E-8	3.25E-8	4.35E-8
0.0436	1.45E-8	2.55E-8	3e-08	4e-08
0.0437	1.5E-8	2.7E-8	2.9E-8	4.2E-8
0.0438	1.6E-8	2.45E-8	2.9E-8	4.05E-8
0.0439	1.6E-8	2.45E-8	3.1E-8	4.05E-8
0.044	1.35E-8	2.25E-8	3.05E-8	3.6E-8
0.0441	1.45E-8	2.2E-8	3e-08	3.65E-8
0.0442	1.35E-8	2.15E-8	2.95E-8	3.5E-8
0.0443	1.55E-8	2.15E-8	2.75E-8	3.7E-8
0.0444	1.4E-8	2.35E-8	2.9E-8	3.75E-8
0.0445	1.5E-8	2.25E-8	2.7E-8	3.75E-8
0.0446	1.35E-8	2.15E-8	2.65E-8	3.5E-8
0.0447	1.3E-8	2.05E-8	2.55E-8	3.35E-8
0.0448	1.35E-8	2.1E-8	2.55E-8	3.45E-8
0.0449	1.35E-8	2.1E-8	2.55E-8	3.45E-8
0.045	1.35E-8	2.05E-8	2.55E-8	3.4E-8
0.0451	1.2E-8	1.95E-8	2.75E-8	3.15E-8
0.0452	1.2E-8	2.2E-8	2.5E-8	3.4E-8
0.0453	1.2E-8	2.1E-8	2.4E-8	3.3E-8
0.0454	1.2E-8	1.85E-8	2.5E-8	3.05E-8
0.0455	1.35E-8	2e-08	2.45E-8	3.35E-8
0.0456	1.25E-8	1.9E-8	2.4E-8	3.15E-8
0.0457	1.2E-8	1.85E-8	2.3E-8	3.05E-8
0.0458	1.25E-8	1.85E-8	2.45E-8	3.1E-8
0.0459	1.35E-8	1.85E-8	2.55E-8	3.2E-8
0.046	1.2E-8	1.95E-8	2.3E-8	3.15E-8
0.0461	1.2E-8	1.85E-8	2.55E-8	3.05E-8
0.0462	1.3E-8	1.85E-8	2.4E-8	3.15E-8
0.0463	1.2E-8	1.8E-8	2.2E-8	3e-08
0.0464	8.5E-9	1.75E-8	2.3E-8	2.6E-8
0.0465	1.1E-8	1.75E-8	2.55E-8	2.85E-8
0.0466	1.2E-8	1.85E-8	2.3E-8	3.05E-8
0.0467	1.2E-8	1.6E-8	2.35E-8	2.8E-8
0.0468	1.15E-8	1.5E-8	2.25E-8	2.65E-8
0.0469	1.35E-8	1.65E-8	2.2E-8	3e-08
0.047	1.3E-8	1.85E-8	2.05E-8	3.15E-8
0.0471	1.35E-8	1.7E-8	2.1E-8	3.05E-8
0.0472	1.1E-8	1.6E-8	2.2E-8	2.7E-8
0.0473	1.2E-8	1.55E-8	2.2E-8	2.75E-8
0.0474	1.1E-8	1.65E-8	2.25E-8	2.75E-8
0.0475	1.25E-8	1.5E-8	2.15E-8	2.75E-8
0.0476	1e-08	1.55E-8	2.15E-8	2.55E-8
0.0477	1.25E-8	1.55E-8	2.3E-8	2.8E-8
0.0478	1.1E-8	1.45E-8	2.1E-8	2.55E-8
0.0479	1.2E-8	1.45E-8	2.1E-8	2.65E-8
0.048	1.15E-8	1.4E-8	1.85E-8	2.55E-8
0.0481	1.1E-8	1.5E-8	2.15E-8	2.6E-8
0.0482	1.05E-8	1.55E-8	2.2E-8	2.6E-8
0.0483	1e-08	1.45E-8	2.2E-8	2.45E-8
0.0484	1e-08	1.55E-8	2.05E-8	2.55E-8
0.0485	1.15E-8	1.55E-8	2.1E-8	2.7E-8
0.0486	1e-08	1.55E-8	2.1E-8	2.55E-8
0.0487	1.15E-8	1.45E-8	2.05E-8	2.6E-8
0.0488	9.5E-9	1.35E-8	1.85E-8	2.3E-8
0.0489	1.05E-8	1.3E-8	1.85E-8	2.35E-8
0.049	9e-09	1.35E-8	2.1E-8	2.25E-8
0.0491	1.05E-8	1.55E-8	2.15E-8	2.6E-8
0.0492	1e-08	1.55E-8	2e-08	2.55E-8
0.0493	9.5E-9	1.4E-8	2.05E-8	2.35E-8
0.0494	8.5E-9	1.35E-8	1.85E-8	2.2E-8
0.0495	1.05E-8	1.35E-8	2.15E-8	2.4E-8
0.0496	9.5E-9	1.5E-8	1.95E-8	2.45E-8
0.0497	1e-08	1.25E-8	2.15E-8	2.25E-8
0.0498	8.5E-9	1.45E-8	2.3E-8	2.3E-8
0.0499	8.5E-9	1.3E-8	2e-08	2.15E-8
0.05	1.15E-8	1.55E-8	2e-08	2.7E-8
0.0501	7.5E-9	1.55E-8	1.9E-8	2.3E-8
0.0502	1.1E-8	1.45E-8	1.85E-8	2.55E-8
0.0503	1e-08	1.25E-8	1.9E-8	2.25E-8
0.0504	8.5E-9	1.728E-6	1.79E-6	1.7365E-6
0.0505	8.5E-9	1.3155E-6	1.2715E-6	1.324E-6
0.0506	8.5E-9	1.058E-6	1.0845E-6	1.0665E-6
0.0507	9e-09	1.0865E-6	1.141E-6	1.0955E-6
0.0508	9e-09	1.209E-6	1.2875E-6	1.218E-6
0.0509	1.05E-8	1.3855E-6	1.488E-6	1.396E-6
0.051	8.5E-9	1.582E-6	1.7075E-6	1.5905E-6
0.0511	8.5E-9	1.7885E-6	1.937E-6	1.797E-6
0.0512	8.5E-9	1.9865E-6	2.16E-6	1.995E-6
0.0513	9e-09	2.181E-6	2.366E-6	2.19E-6
0.0514	8.5E-9	1.117E-6	1.1655E-6	1.1255E-6
0.0515	1e-08	6.78E-7	7.415E-7	6.88E-7
0.0516	9.5E-9	4.785E-7	5.315E-7	4.88E-7
0.0517	8.5E-9	3.645E-7	4.1E-7	3.73E-7
0.0518	8e-09	2.92E-7	3.305E-7	3e-07
0.0519	1e-08	2.42E-7	2.152E-6	2.52E-7
0.052	8.5E-9	2.065E-7	2.275E-6	2.15E-7
0.0521	1.514E-6	1.775E-7	2.5855E-6	1.6915E-6
0.0522	1.4275E-6	1.56E-7	2.8325E-6	1.5835E-6
0.0523	1.019E-6	1.405E-7	3.028E-6	1.1595E-6
0.0524	9.77E-7	1.27E-7	3.183E-6	1.104E-6
0.0525	1.039E-6	1.12E-7	3.317E-6	1.151E-6
0.0526	1.167E-6	1.04E-7	3.429E-6	1.271E-6
0.0527	1.3265E-6	9.5E-8	3.534E-6	1.4215E-6
0.0528	1.502E-6	8.75E-8	3.624E-6	1.5895E-6
0.0529	1.6835E-6	8.1E-8	1.533E-6	1.7645E-6
0.053	1.8635E-6	7.8E-8	7.965E-7	1.9415E-6
0.0531	1.0005E-6	7.15E-8	5.04E-7	1.072E-6
0.0532	6.54E-7	6.7E-8	3.575E-7	7.21E-7
0.0533	4.61E-7	6.35E-8	2.735E-7	5.245E-7
0.0534	3.555E-7	5.9E-8	2.2E-7	4.145E-7
0.0535	2.86E-7	5.5E-8	1.82E-7	3.41E-7
0.0536	2.385E-7	5.6E-8	1.555E-7	2.945E-7
0.0537	2.045E-7	5.3E-8	1.375E-7	2.575E-7
0.0538	1.77E-7	4.7E-8	1.21E-7	2.24E-7
0.0539	1.565E-7	4.75E-8	1.09E-7	2.04E-7
0.054	1.39E-7	4.3E-8	9.8E-8	1.82E-7
0.0541	1.26E-7	4.45E-8	9.2E-8	1.705E-7
0.0542	1.115E-7	4.25E-8	8.3E-8	1.54E-7
0.0543	1.045E-7	4.2E-8	7.7E-8	1.465E-7
0.0544	9.65E-8	3.8E-8	7.2E-8	1.345E-7
0.0545	8.95E-8	3.85E-8	6.8E-8	1.28E-7
0.0546	8.25E-8	3.6E-8	6.5E-8	1.185E-7
0.0547	7.65E-8	3.6E-8	6.3E-8	1.125E-7
0.0548	7.2E-8	3.4E-8	5.95E-8	1.06E-7
0.0549	6.75E-8	3.15E-8	5.75E-8	9.9E-8
0.055	6.4E-8	3.1E-8	5.4E-8	9.5E-8
0.0551	6.05E-8	3.4E-8	5.15E-8	9.45E-8
0.0552	5.85E-8	3.25E-8	5.25E-8	9.1E-8
0.0553	5.4E-8	3.1E-8	4.95E-8	8.5E-8
0.0554	4.95E-8	2.75E-8	4.55E-8	7.7E-8
0.0555	4.95E-8	3.1E-8	4.55E-8	8.05E-8
0.0556	4.55E-8	2.7E-8	4.45E-8	7.25E-8
0.0557	4.65E-8	2.6E-8	4.6E-8	7.25E-8
0.0558	4.3E-8	2.9E-8	4.1E-8	7.2E-8
0.0559	4.25E-8	2.45E-8	4.1E-8	6.7E-8
0.056	4.05E-8	2.4E-8	3.75E-8	6.45E-8
0.0561	3.95E-8	2.55E-8	3.95E-8	6.5E-8
0.0562	3.75E-8	2.4E-8	3.95E-8	6.15E-8
0.0563	3.45E-8	2.4E-8	3.75E-8	5.85E-8
0.0564	3.7E-8	2.25E-8	3.9E-8	5.95E-8
0.0565	3.4E-8	2.55E-8	3.6E-8	5.95E-8
0.0566	3.45E-8	2.45E-8	3.6E-8	5.9E-8
0.0567	3.25E-8	2.2E-8	3.6E-8	5.45E-8
0.0568	2.95E-8	2.4E-8	3.6E-8	5.35E-8
0.0569	3.1E-8	2.2E-8	3.5E-8	5.3E-8
0.057	2.95E-8	2.2E-8	3.2E-8	5.15E-8
0.0571	2.95E-8	2.25E-8	3.2E-8	5.2E-8
0.0572	2.8E-8	2.15E-8	3.25E-8	4.95E-8
0.0573	2.75E-8	1.95E-8	3.2E-8	4.7E-8
0.0574	2.5E-8	2.1E-8	3.15E-8	4.6E-8
0.0575	2.4E-8	2.05E-8	3.1E-8	4.45E-8
0.0576	2.55E-8	1.8E-8	3.2E-8	4.35E-8
0.0577	2.15E-8	2.05E-8	3.05E-8	4.2E-8
0.0578	2.4E-8	2.05E-8	3.05E-8	4.45E-8
0.0579	2.5E-8	2.3E-8	3.1E-8	4.8E-8
0.058	2.25E-8	2.05E-8	2.9E-8	4.3E-8
0.0581	2.2E-8	2.2E-8	2.75E-8	4.4E-8
0.0582	2.05E-8	1.85E-8	2.75E-8	3.9E-8
0.0583	2.15E-8	1.85E-8	3.05E-8	4e-08
0.0584	2.4E-8	1.7E-8	2.9E-8	4.1E-8
0.0585	2e-08	1.9E-8	2.65E-8	3.9E-8
0.0586	2.15E-8	1.75E-8	2.75E-8	3.9E-8
0.0587	2.1E-8	1.8E-8	2.7E-8	3.9E-8
0.0588	2e-08	1.7E-8	2.75E-8	3.7E-8
0.0589	1.8E-8	1.65E-8	2.55E-8	3.45E-8
0.059	2.05E-8	1.75E-8	2.65E-8	3.8E-8
0.0591	1.85E-8	1.65E-8	2.55E-8	3.5E-8
0.0592	1.75E-8	1.75E-8	2.55E-8	3.5E-8
0.0593	1.85E-8	1.7E-8	2.5E-8	3.55E-8
0.0594	1.6E-8	1.4E-8	2.4E-8	3e-08
0.0595	1.75E-8	1.55E-8	2.4E-8	3.3E-8
0.0596	1.6E-8	1.75E-8	2.6E-8	3.35E-8
0.0597	1.55E-8	1.6E-8	2.65E-8	3.15E-8
0.0598	1.65E-8	1.7E-8	2.6E-8	3.35E-8
0.0599	1.7E-8	1.6E-8	2.4E-8	3.3E-8
0.06	1.75E-8	1.55E-8	2.75E-8	3.3E-8
0.0601	1.5E-8	1.55E-8	2.5E-8	3.05E-8
0.0602	1.5E-8	1.6E-8	2.4E-8	3.1E-8
0.0603	1.75E-8	1.6E-8	2.2E-8	3.35E-8
0.0604	1.6E-8	1.55E-8	2.4E-8	3.15E-8
0.0605	1.6E-8	1.65E-8	2.6E-8	3.25E-8
0.0606	1.35E-8	1.55E-8	2.25E-8	2.9E-8
0.0607	1.35E-8	1.35E-8	2.55E-8	2.7E-8
0.0608	1.4E-8	1.55E-8	2.25E-8	2.95E-8
0.0609	1.45E-8	1.65E-8	2.35E-8	3.1E-8
0.061	1.45E-8	1.55E-8	2.3E-8	3e-08
0.0611	1.5E-8	1.45E-8	2.2E-8	2.95E-8
0.0612	1.35E-8	1.5E-8	2.2E-8	2.85E-8
0.0613	1.35E-8	1.55E-8	2.3E-8	2.9E-8
0.0614	1.2E-8	1.55E-8	2.35E-8	2.75E-8
0.0615	1.45E-8	1.45E-8	2.4E-8	2.9E-8
0.0616	1.3E-8	1.55E-8	2.1E-8	2.85E-8
0.0617	1.4E-8	1.4E-8	2.4E-8	2.8E-8
0.0618	1.25E-8	1.35E-8	2.15E-8	2.6E-8
0.0619	1.25E-8	1.3E-8	2.25E-8	2.55E-8
0.062	1.3E-8	1.35E-8	2.05E-8	2.65E-8
0.0621	1.2E-8	1.4E-8	2.15E-8	2.6E-8
0.0622	1.3E-8	1.35E-8	2.1E-8	2.65E-8
0.0623	1.2E-8	1.3E-8	2.15E-8	2.5E-8
0.0624	1.25E-8	1.2E-8	2.1E-8	2.45E-8
0.0625	1.15E-8	1.3E-8	2e-08	2.45E-8
0.0626	1.3E-8	1.45E-8	2.2E-8	2.75E-8
0.0627	1.2E-8	1.35E-8	2.1E-8	2.55E-8
0.0628	1.35E-8	1.3E-8	2.3E-8	2.65E-8
0.0629	1.4E-8	1.726E-6	1.792E-6	1.74E-6
0.063	1.15E-8	1.313E-6	1.2715E-6	1.3245E-6
0.0631	1.35E-8	1.0585E-6	1.1E-6	1.072E-6
0.0632	1.1E-8	1.0855E-6	1.173E-6	1.0965E-6
0.0633	1.35E-8	1.2075E-6	1.337E-6	1.221E-6
0.0634	1.2E-8	1.3805E-6	1.551E-6	1.3925E-6
0.0635	1.1E-8	1.5835E-6	1.788E-6	1.5945E-6
0.0636	1.35E-8	1.788E-6	2.021E-6	1.8015E-6
0.0637	1.2E-8	1.9875E-6	2.246E-6	1.9995E-6
0.0638	1.15E-8	2.181E-6	2.4535E-6	2.1925E-6
0.0639	1.2E-8	1.1185E-6	1.2115E-6	1.1305E-6
0.064	1.25E-8	6.78E-7	7.59E-7	6.905E-7
0.0641	1.25E-8	4.775E-7	5.4E-7	4.9E-7
0.0642	1.15E-8	3.645E-7	4.125E-7	3.76E-7
0.0643	1.05E-8	2.91E-7	3.305E-7	3.015E-7
0.0644	1e-08	2.43E-7	2.76E-7	2.53E-7
0.0645	8.5E-9	2.05E-7	2.355E-7	2.135E-7
0.0646	1.2E-8	1.795E-7	2.03E-7	1.915E-7
0.0647	9e-09	1.57E-7	1.79E-7	1.66E-7
0.0648	1.05E-8	1.4E-7	1.57E-7	1.505E-7
0.0649	1.35E-8	1.27E-7	1.445E-7	1.405E-7
0.065	1.2E-8	1.15E-7	1.305E-7	1.27E-7
0.0651	1.2E-8	1.055E-7	1.205E-7	1.175E-7
0.0652	9.5E-9	9.4E-8	1.09E-7	1.035E-7
0.0653	9.5E-9	8.7E-8	1.035E-7	9.65E-8
0.0654	1e-08	8.2E-8	9.5E-8	9.2E-8
0.0655	1e-08	7.55E-8	9.05E-8	8.55E-8
0.0656	9.5E-9	7.35E-8	8.3E-8	8.3E-8
0.0657	1e-08	6.85E-8	7.8E-8	7.85E-8
0.0658	1.1E-8	6.35E-8	7.4E-8	7.45E-8
0.0659	9e-09	6e-08	7.15E-8	6.9E-8
0.066	8e-09	5.75E-8	6.9E-8	6.55E-8
0.0661	8.5E-9	5.65E-8	6.5E-8	6.5E-8
0.0662	9.5E-9	4.8E-8	6.2E-8	5.75E-8
0.0663	1e-08	5.1E-8	6e-08	6.1E-8
0.0664	9e-09	4.75E-8	5.8E-8	5.65E-8
0.0665	9.5E-9	4.6E-8	5.45E-8	5.55E-8
0.0666	9.5E-9	4.2E-8	5.35E-8	5.15E-8
0.0667	1e-08	4.45E-8	5.1E-8	5.45E-8
0.0668	9e-09	4.1E-8	5.15E-8	5e-08
0.0669	9e-09	3.95E-8	5e-08	4.85E-8
0.067	8.5E-9	3.85E-8	4.75E-8	4.7E-8
0.0671	8.5E-9	3.6E-8	4.75E-8	4.45E-8
0.0672	1e-08	3.5E-8	4.45E-8	4.5E-8
0.0673	8.5E-9	3.4E-8	4.5E-8	4.25E-8
0.0674	9.5E-9	3.5E-8	4.1E-8	4.45E-8
0.0675	9.5E-9	3.3E-8	4.1E-8	4.25E-8
0.0676	9e-09	3.25E-8	4.05E-8	4.15E-8
0.0677	1e-08	3.1E-8	4.1E-8	4.1E-8
0.0678	1e-08	3.35E-8	3.95E-8	4.35E-8
0.0679	9.5E-9	2.9E-8	3.9E-8	3.85E-8
0.068	1e-08	2.75E-8	3.75E-8	3.75E-8
0.0681	9e-09	2.95E-8	3.55E-8	3.85E-8
0.0682	8e-09	2.7E-8	3.45E-8	3.5E-8
0.0683	8e-09	2.9E-8	3.75E-8	3.7E-8
0.0684	7.5E-9	2.8E-8	3.55E-8	3.55E-8
0.0685	1e-08	2.75E-8	3.35E-8	3.75E-8
0.0686	8.5E-9	2.6E-8	3.25E-8	3.45E-8
0.0687	8.5E-9	2.4E-8	3.6E-8	3.25E-8
0.0688	7.5E-9	2.45E-8	1.5415E-6	3.2E-8
0.0689	9e-09	2.35E-8	1.527E-6	3.25E-8
0.069	7.5E-9	2.6E-8	1.3015E-6	3.35E-8
0.0691	1.712E-6	2.4E-8	1.4455E-6	1.736E-6
0.0692	1.141E-6	2.35E-8	1.6875E-6	1.1645E-6
0.0693	9.775E-7	2.4E-8	1.9545E-6	1.0015E-6
0.0694	1.0035E-6	2.2E-8	2.215E-6	1.0255E-6
0.0695	1.099E-6	2.4E-8	2.456E-6	1.123E-6
0.0696	1.246E-6	2.2E-8	2.6705E-6	1.268E-6
0.0697	1.415E-6	2.3E-8	2.862E-6	1.438E-6
0.0698	1.598E-6	2.05E-8	1.782E-6	1.6185E-6
0.0699	1.7795E-6	2.05E-8	9.785E-7	1.8E-6
0.07	1.955E-6	2.1E-8	6.33E-7	1.976E-6
0.0701	8.155E-7	2.1E-8	4.56E-7	8.365E-7
0.0702	5.405E-7	2.05E-8	3.49E-7	5.61E-7
0.0703	4.015E-7	1.85E-8	2.795E-7	4.2E-7
0.0704	3.16E-7	2e-08	2.29E-7	3.36E-7
0.0705	2.595E-7	2.05E-8	1.96E-7	2.8E-7
0.0706	2.215E-7	2e-08	1.685E-7	2.415E-7
0.0707	1.895E-7	2e-08	1.48E-7	2.095E-7
0.0708	1.67E-7	1.85E-8	1.3E-7	1.855E-7
0.0709	1.47E-7	2.05E-8	1.185E-7	1.675E-7
0.071	1.325E-7	1.9E-8	1.105E-7	1.515E-7
0.0711	1.17E-7	1.85E-8	9.95E-8	1.355E-7
0.0712	1.08E-7	1.7E-8	9.4E-8	1.25E-7
0.0713	9.95E-8	1.9E-8	8.4E-8	1.185E-7
0.0714	9.35E-8	1.8E-8	7.8E-8	1.115E-7
0.0715	8.45E-8	1.75E-8	7.55E-8	1.02E-7
0.0716	8.05E-8	1.85E-8	7e-08	9.9E-8
0.0717	7.55E-8	1.7E-8	6.7E-8	9.25E-8
0.0718	6.9E-8	1.6E-8	6.2E-8	8.5E-8
0.0719	6.85E-8	1.85E-8	6e-08	8.7E-8
0.072	6.1E-8	1.7E-8	5.8E-8	7.8E-8
0.0721	6e-08	1.7E-8	5.4E-8	7.7E-8
0.0722	5.5E-8	1.6E-8	5.35E-8	7.1E-8
0.0723	5.3E-8	1.5E-8	5.3E-8	6.8E-8
0.0724	4.9E-8	1.7E-8	5.05E-8	6.6E-8
0.0725	4.65E-8	1.55E-8	4.9E-8	6.2E-8
0.0726	4.45E-8	1.55E-8	4.6E-8	6e-08
0.0727	4.35E-8	1.7E-8	4.5E-8	6.05E-8
0.0728	4.3E-8	1.75E-8	4.3E-8	6.05E-8
0.0729	3.95E-8	1.65E-8	4.3E-8	5.6E-8
0.073	4.1E-8	1.5E-8	4.05E-8	5.6E-8
0.0731	3.6E-8	1.7E-8	4.05E-8	5.3E-8
0.0732	3.75E-8	1.65E-8	4e-08	5.4E-8
0.0733	3.55E-8	1.65E-8	3.9E-8	5.2E-8
0.0734	3.4E-8	1.65E-8	3.7E-8	5.05E-8
0.0735	3.25E-8	1.55E-8	3.75E-8	4.8E-8
0.0736	3.35E-8	1.35E-8	3.65E-8	4.7E-8
0.0737	3.1E-8	1.55E-8	3.55E-8	4.65E-8
0.0738	3.35E-8	1.55E-8	3.5E-8	4.9E-8
0.0739	3.1E-8	1.5E-8	3.7E-8	4.6E-8
0.074	2.75E-8	1.65E-8	3.35E-8	4.4E-8
0.0741	2.9E-8	1.5E-8	3.25E-8	4.4E-8
0.0742	2.6E-8	1.45E-8	3.45E-8	4.05E-8
0.0743	2.55E-8	1.4E-8	3.35E-8	3.95E-8
0.0744	2.55E-8	1.7E-8	3.35E-8	4.25E-8
0.0745	2.55E-8	1.4E-8	3e-08	3.95E-8
0.0746	2.4E-8	1.4E-8	3.05E-8	3.8E-8
0.0747	2.6E-8	1.35E-8	3e-08	3.95E-8
0.0748	2.45E-8	1.55E-8	2.95E-8	4e-08
0.0749	2.35E-8	1.35E-8	3e-08	3.7E-8
0.075	2.05E-8	1.3E-8	2.75E-8	3.35E-8
0.0751	2.55E-8	1.55E-8	3.1E-8	4.1E-8
0.0752	2.1E-8	1.5E-8	2.9E-8	3.6E-8
0.0753	2.15E-8	1.35E-8	3.1E-8	3.5E-8
0.0754	2.2E-8	1.73E-6	1.809E-6	1.752E-6
0.0755	2.1E-8	1.316E-6	1.3485E-6	1.337E-6
0.0756	2.25E-8	1.06E-6	1.2705E-6	1.0825E-6
0.0757	2.15E-8	1.089E-6	1.4335E-6	1.1105E-6
0.0758	2.15E-8	1.2105E-6	1.6725E-6	1.232E-6
0.0759	2.15E-8	1.385E-6	1.9385E-6	1.4065E-6
0.076	2.05E-8	1.584E-6	2.1975E-6	1.6045E-6
0.0761	1.85E-8	1.7895E-6	2.437E-6	1.808E-6
0.0762	1.95E-8	1.9905E-6	2.655E-6	2.01E-6
0.0763	1.75E-8	2.183E-6	2.8455E-6	2.2005E-6
0.0764	1.8E-8	1.117E-6	1.4085E-6	1.135E-6
0.0765	1.7E-8	6.8E-7	8.345E-7	6.97E-7
0.0766	1.85E-8	4.8E-7	5.67E-7	4.985E-7
0.0767	1.7E-8	3.655E-7	4.215E-7	3.825E-7
0.0768	1.7E-8	2.92E-7	3.31E-7	3.09E-7
0.0769	1.6E-8	2.43E-7	2.695E-7	2.59E-7
0.077	1.7E-8	2.08E-7	2.245E-7	2.25E-7
0.0771	1.5E-8	1.785E-7	1.925E-7	1.935E-7
0.0772	1.6E-8	1.57E-7	1.68E-7	1.73E-7
0.0773	1.35E-8	1.39E-7	1.495E-7	1.525E-7
0.0774	1.6E-8	1.26E-7	1.295E-7	1.42E-7
0.0775	1.55E-8	1.14E-7	1.185E-7	1.295E-7
0.0776	1.5E-8	1.05E-7	1.08E-7	1.2E-7
0.0777	1.45E-8	9.85E-8	1.01E-7	1.13E-7
0.0778	1.4E-8	8.85E-8	9.35E-8	1.025E-7
0.0779	1.55E-8	8.2E-8	8.65E-8	9.75E-8
0.078	1.7E-8	7.7E-8	8.2E-8	9.4E-8
0.0781	1.5E-8	7.05E-8	7.4E-8	8.55E-8
0.0782	1.55E-8	6.9E-8	7.2E-8	8.45E-8
0.0783	1.6E-8	6.35E-8	6.7E-8	7.95E-8
0.0784	1.3E-8	6.2E-8	6.35E-8	7.5E-8
0.0785	1.35E-8	5.8E-8	6.2E-8	7.15E-8
0.0786	1.55E-8	5.5E-8	5.85E-8	7.05E-8
0.0787	1.4E-8	5.3E-8	5.6E-8	6.7E-8
0.0788	1.1E-8	4.95E-8	5.5E-8	6.05E-8
0.0789	1.45E-8	4.8E-8	5.2E-8	6.25E-8
0.079	1.45E-8	4.8E-8	5.05E-8	6.25E-8
0.0791	1.35E-8	4.45E-8	4.8E-8	5.8E-8
0.0792	1.3E-8	4.3E-8	4.6E-8	5.6E-8
0.0793	1.35E-8	4.15E-8	4.8E-8	5.5E-8
0.0794	1e-08	3.9E-8	4.45E-8	4.9E-8
0.0795	1.3E-8	3.75E-8	4.3E-8	5.05E-8
0.0796	1.15E-8	3.8E-8	4.05E-8	4.95E-8
0.0797	1.25E-8	3.55E-8	4.05E-8	4.8E-8
0.0798	1.25E-8	3.6E-8	4e-08	4.85E-8
0.0799	1.35E-8	3.35E-8	3.75E-8	4.7E-8
0.08	1.1E-8	3.45E-8	3.9E-8	4.55E-8
0.0801	1.15E-8	3.1E-8	3.95E-8	4.25E-8
0.0802	1.05E-8	3.1E-8	3.75E-8	4.15E-8
0.0803	1.3E-8	3.1E-8	3.6E-8	4.4E-8
0.0804	1.15E-8	2.8E-8	3.75E-8	3.95E-8
0.0805	1.15E-8	3.05E-8	3.45E-8	4.2E-8
0.0806	1e-08	2.9E-8	3.35E-8	3.9E-8
0.0807	1e-08	2.9E-8	3.5E-8	3.9E-8
0.0808	1e-08	2.75E-8	3.3E-8	3.75E-8
0.0809	1.15E-8	2.7E-8	3.1E-8	3.85E-8
0.081	1.15E-8	2.5E-8	3.4E-8	3.65E-8
0.0811	1.2E-8	2.5E-8	3.2E-8	3.7E-8
0.0812	1e-08	2.65E-8	3.25E-8	3.65E-8
0.0813	1e-08	2.55E-8	3.1E-8	3.55E-8
0.0814	1.35E-8	2.3E-8	3.05E-8	3.65E-8
0.0815	1.05E-8	2.4E-8	3.25E-8	3.45E-8
0.0816	1e-08	2.2E-8	3e-08	3.2E-8
0.0817	1.2E-8	2.5E-8	3.15E-8	3.7E-8
0.0818	1e-08	2.15E-8	2.9E-8	3.15E-8
0.0819	1.05E-8	2.4E-8	2.7E-8	3.45E-8
0.082	1.1E-8	2.3E-8	2.85E-8	3.4E-8
0.0821	9e-09	2.15E-8	2.75E-8	3.05E-8
0.0822	1e-08	2.25E-8	2.8E-8	3.25E-8
0.0823	9.5E-9	2.05E-8	2.9E-8	3e-08
0.0824	8.5E-9	2.1E-8	2.65E-8	2.95E-8
0.0825	1e-08	2.05E-8	2.7E-8	3.05E-8
0.0826	1e-08	2.1E-8	2.7E-8	3.1E-8
0.0827	1.3E-8	1.8E-8	2.8E-8	3.1E-8
0.0828	1.1E-8	1.95E-8	2.8E-8	3.05E-8
0.0829	1.05E-8	1.85E-8	2.65E-8	2.9E-8
0.083	1.15E-8	1.95E-8	2.7E-8	3.1E-8
0.0831	1e-08	1.85E-8	2.5E-8	2.85E-8
0.0832	1.1E-8	1.9E-8	2.5E-8	3e-08
0.0833	9.5E-9	1.7E-8	2.5E-8	2.65E-8
0.0834	1.15E-8	1.7E-8	2.4E-8	2.85E-8
0.0835	8.5E-9	1.6E-8	2.4E-8	2.45E-8
0.0836	9.5E-9	1.7E-8	2.65E-8	2.65E-8
0.0837	1.1E-8	1.8E-8	2.6E-8	2.9E-8
0.0838	1.05E-8	1.75E-8	2.55E-8	2.8E-8
0.0839	1.05E-8	1.8E-8	2.65E-8	2.85E-8
0.084	8e-09	1.7E-8	2.4E-8	2.5E-8
0.0841	9e-09	1.6E-8	2.55E-8	2.5E-8
0.0842	8e-09	2.05E-8	2.65E-8	2.85E-8
0.0843	1e-08	1.7E-8	2.55E-8	2.7E-8
0.0844	9.5E-9	1.7E-8	2.2E-8	2.65E-8
0.0845	8e-09	1.7E-8	2.65E-8	2.5E-8
0.0846	1.05E-8	1.7E-8	2.4E-8	2.75E-8
0.0847	1.1E-8	1.7E-8	2.25E-8	2.8E-8
0.0848	8.5E-9	1.7E-8	2.4E-8	2.55E-8
0.0849	9e-09	1.6E-8	2.55E-8	2.5E-8
0.085	8.5E-9	1.55E-8	2.6E-8	2.4E-8
0.0851	1e-08	1.75E-8	2.25E-8	2.75E-8
0.0852	1e-08	1.5E-8	2.4E-8	2.5E-8
0.0853	8.5E-9	1.65E-8	2.5E-8	2.5E-8
0.0854	8.5E-9	1.65E-8	2.5E-8	2.5E-8
0.0855	1e-08	1.4E-8	2.45E-8	2.4E-8
0.0856	9.5E-9	1.55E-8	2.2E-8	2.5E-8
0.0857	7.5E-9	1.6E-8	2.1E-8	2.35E-8
0.0858	9.5E-9	1.5E-8	1.758E-6	2.45E-8
0.0859	8.5E-9	1.3E-8	1.2325E-6	2.15E-8
0.086	1.562E-6	1.3E-8	1.146E-6	1.575E-6
0.0861	1.4125E-6	1.45E-8	1.2535E-6	1.427E-6
0.0862	1.014E-6	1.55E-8	1.439E-6	1.0295E-6
0.0863	9.775E-7	1.55E-8	1.661E-6	9.93E-7
0.0864	1.043E-6	1.45E-8	1.8975E-6	1.0575E-6
0.0865	1.1705E-6	1.55E-8	2.129E-6	1.186E-6
0.0866	1.332E-6	1.3E-8	2.346E-6	1.345E-6
0.0867	1.5075E-6	1.4E-8	2.549E-6	1.5215E-6
0.0868	1.6885E-6	1.3E-8	1.1305E-6	1.7015E-6
0.0869	1.868E-6	1.45E-8	7.175E-7	1.8825E-6
0.087	9.93E-7	1.2E-8	5.145E-7	1.005E-6
0.0871	6.505E-7	1.45E-8	3.975E-7	6.65E-7
0.0872	4.625E-7	1.35E-8	3.215E-7	4.76E-7
0.0873	3.54E-7	1.35E-8	2.665E-7	3.675E-7
0.0874	2.89E-7	1.4E-8	2.28E-7	3.03E-7
0.0875	2.4E-7	1.4E-8	1.985E-7	2.54E-7
0.0876	2.045E-7	1.4E-8	1.745E-7	2.185E-7
0.0877	1.78E-7	1.25E-8	1.56E-7	1.905E-7
0.0878	1.565E-7	1.25E-8	1.39E-7	1.69E-7
0.0879	1.385E-7	1.728E-6	1.9765E-6	1.8665E-6
0.088	1.26E-7	1.3165E-6	1.852E-6	1.4425E-6
0.0881	1.145E-7	1.057E-6	2.143E-6	1.1715E-6
0.0882	1.05E-7	1.089E-6	2.484E-6	1.194E-6
0.0883	9.65E-8	1.209E-6	2.7715E-6	1.3055E-6
0.0884	8.8E-8	1.3825E-6	2.999E-6	1.4705E-6
0.0885	8.05E-8	1.5825E-6	3.187E-6	1.663E-6
0.0886	7.85E-8	1.7885E-6	3.3425E-6	1.867E-6
0.0887	7.3E-8	1.9915E-6	3.4735E-6	2.0645E-6
0.0888	6.7E-8	2.1795E-6	3.588E-6	2.2465E-6
0.0889	6.4E-8	1.116E-6	1.74E-6	1.18E-6
0.089	6e-08	6.765E-7	8.965E-7	7.365E-7
0.0891	5.7E-8	4.77E-7	5.555E-7	5.34E-7
0.0892	5.55E-8	3.66E-7	3.87E-7	4.215E-7
0.0893	5.5E-8	2.91E-7	2.89E-7	3.46E-7
0.0894	5.05E-8	2.39E-7	2.305E-7	2.895E-7
0.0895	4.65E-8	2.045E-7	1.91E-7	2.51E-7
0.0896	4.6E-8	1.79E-7	1.62E-7	2.25E-7
0.0897	4.45E-8	1.535E-7	1.395E-7	1.98E-7
0.0898	4.2E-8	1.405E-7	1.225E-7	1.825E-7
0.0899	4.1E-8	1.255E-7	1.08E-7	1.665E-7
0.09	4e-08	1.115E-7	1e-07	1.515E-7
0.0901	3.95E-8	9.9E-8	9.45E-8	1.385E-7
0.0902	3.6E-8	9.45E-8	8.55E-8	1.305E-7
0.0903	3.5E-8	8.65E-8	7.7E-8	1.215E-7
0.0904	3.3E-8	8.4E-8	7.2E-8	1.17E-7
0.0905	3.45E-8	7.75E-8	6.85E-8	1.12E-7
0.0906	3.25E-8	7.05E-8	6.45E-8	1.03E-7
0.0907	3e-08	6.85E-8	6.25E-8	9.85E-8
0.0908	3.1E-8	6.35E-8	5.85E-8	9.45E-8
0.0909	2.9E-8	6e-08	5.75E-8	8.9E-8
0.091	2.75E-8	5.55E-8	5.3E-8	8.3E-8
0.0911	2.6E-8	5.35E-8	5.45E-8	7.95E-8
0.0912	2.75E-8	5.3E-8	5.05E-8	8.05E-8
0.0913	2.7E-8	4.8E-8	4.95E-8	7.5E-8
0.0914	2.45E-8	4.65E-8	4.8E-8	7.1E-8
0.0915	2.65E-8	4.55E-8	4.55E-8	7.2E-8
0.0916	2.55E-8	4.45E-8	4.5E-8	7e-08
0.0917	2.4E-8	4.4E-8	4.45E-8	6.8E-8
0.0918	2.45E-8	4.1E-8	4.3E-8	6.55E-8
0.0919	2.25E-8	3.9E-8	4.2E-8	6.15E-8
0.092	2.25E-8	3.8E-8	4.1E-8	6.05E-8
0.0921	2.2E-8	3.5E-8	3.95E-8	5.7E-8
0.0922	2.3E-8	3.35E-8	3.8E-8	5.65E-8
0.0923	2.2E-8	3.4E-8	3.95E-8	5.6E-8
0.0924	2.1E-8	3.35E-8	3.65E-8	5.45E-8
0.0925	2.25E-8	3.35E-8	3.65E-8	5.6E-8
0.0926	1.9E-8	3.1E-8	3.75E-8	5e-08
0.0927	2.2E-8	3.1E-8	3.6E-8	5.3E-8
0.0928	2.05E-8	2.95E-8	3.55E-8	5e-08
0.0929	2.05E-8	2.9E-8	3.3E-8	4.95E-8
0.093	1.75E-8	3.05E-8	3.5E-8	4.8E-8
0.0931	2e-08	3e-08	3.25E-8	5e-08
0.0932	1.85E-8	2.8E-8	3.4E-8	4.65E-8
0.0933	2.05E-8	2.75E-8	3.2E-8	4.8E-8
0.0934	1.9E-8	2.7E-8	3.2E-8	4.6E-8
0.0935	1.7E-8	2.6E-8	3.15E-8	4.3E-8
0.0936	1.75E-8	2.55E-8	3.25E-8	4.3E-8
0.0937	1.65E-8	2.55E-8	3.15E-8	4.2E-8
0.0938	1.6E-8	2.4E-8	3.1E-8	4e-08
0.0939	1.75E-8	2.45E-8	2.85E-8	4.2E-8
0.094	1.75E-8	2.4E-8	3.1E-8	4.15E-8
0.0941	1.75E-8	2.3E-8	3.05E-8	4.05E-8
0.0942	1.55E-8	2.3E-8	2.95E-8	3.85E-8
0.0943	1.5E-8	2.1E-8	2.9E-8	3.6E-8
0.0944	1.6E-8	2.4E-8	2.75E-8	4e-08
0.0945	1.5E-8	2.1E-8	2.75E-8	3.6E-8
0.0946	1.7E-8	2.05E-8	2.55E-8	3.75E-8
0.0947	1.2E-8	2.15E-8	2.75E-8	3.35E-8
0.0948	1.45E-8	2.05E-8	2.8E-8	3.5E-8
0.0949	1.55E-8	1.85E-8	2.9E-8	3.4E-8
0.095	1.5E-8	2.1E-8	2.6E-8	3.6E-8
0.0951	1.55E-8	2.05E-8	2.75E-8	3.6E-8
0.0952	1.6E-8	2e-08	2.65E-8	3.6E-8
0.0953	1.35E-8	1.9E-8	2.4E-8	3.25E-8
0.0954	1.3E-8	2.1E-8	2.5E-8	3.4E-8
0.0955	1.45E-8	1.75E-8	2.65E-8	3.2E-8
0.0956	1.5E-8	1.75E-8	2.55E-8	3.25E-8
0.0957	1.35E-8	1.9E-8	2.55E-8	3.25E-8
0.0958	1.45E-8	1.85E-8	2.6E-8	3.3E-8
0.0959	1.35E-8	1.9E-8	2.45E-8	3.25E-8
0.096	1.35E-8	1.85E-8	2.35E-8	3.2E-8
0.0961	1.45E-8	1.8E-8	2.3E-8	3.25E-8
0.0962	1.35E-8	1.65E-8	2.4E-8	3e-08
0.0963	1.25E-8	1.7E-8	2.25E-8	2.95E-8
0.0964	1.5E-8	1.75E-8	2.75E-8	3.25E-8
0.0965	1.2E-8	1.55E-8	2.45E-8	2.75E-8
0.0966	1.65E-8	1.8E-8	2.4E-8	3.45E-8
0.0967	1.35E-8	1.55E-8	2.3E-8	2.9E-8
0.0968	1.2E-8	1.6E-8	2.35E-8	2.8E-8
0.0969	1.25E-8	1.7E-8	2.4E-8	2.95E-8
0.097	1.4E-8	1.7E-8	2.6E-8	3.1E-8
0.0971	1.35E-8	1.75E-8	2.3E-8	3.1E-8
0.0972	1.3E-8	1.35E-8	2.35E-8	2.65E-8
0.0973	1.25E-8	1.65E-8	2.15E-8	2.9E-8
0.0974	1.25E-8	1.55E-8	2.3E-8	2.8E-8
0.0975	1.3E-8	1.55E-8	2.3E-8	2.85E-8
0.0976	1.2E-8	1.65E-8	2.4E-8	2.85E-8
0.0977	1.1E-8	1.35E-8	2.15E-8	2.45E-8
0.0978	1.2E-8	1.6E-8	2.2E-8	2.8E-8
0.0979	1.3E-8	1.35E-8	2.2E-8	2.65E-8
0.098	1.05E-8	1.35E-8	2.2E-8	2.4E-8
0.0981	1.4E-8	1.6E-8	2.35E-8	3e-08
0.0982	1.05E-8	1.45E-8	2.2E-8	2.5E-8
0.0983	1.25E-8	1.4E-8	2.4E-8	2.65E-8
0.0984	1.1E-8	1.45E-8	2.1E-8	2.55E-8
0.0985	9e-09	1.45E-8	2.15E-8	2.35E-8
0.0986	1.05E-8	1.35E-8	2.05E-8	2.4E-8
0.0987	1.2E-8	1.45E-8	2.25E-8	2.65E-8
0.0988	1.35E-8	1.55E-8	2.05E-8	2.9E-8
0.0989	9.5E-9	1.55E-8	2.1E-8	2.5E-8
0.099	1.15E-8	1.35E-8	2.1E-8	2.5E-8
0.0991	1.2E-8	1.45E-8	2.05E-8	2.65E-8
0.0992	1.05E-8	1.4E-8	2.15E-8	2.45E-8
0.0993	1.35E-8	1.35E-8	2.2E-8	2.7E-8
0.0994	1e-08	1.2E-8	2e-08	2.2E-8
0.0995	1.15E-8	1.35E-8	2e-08	2.5E-8
0.0996	1e-08	1.35E-8	2.05E-8	2.35E-8
0.0997	9.5E-9	1.4E-8	2.05E-8	2.35E-8
0.0998	1.1E-8	1.35E-8	2.05E-8	2.45E-8
0.0999	1.25E-8	1.25E-8	2.1E-8	2.5E-8
0.1	9.5E-9	1.35E-8	2.05E-8	2.3E-8
0.1001	9e-09	1.6E-8	1.95E-8	2.5E-8
0.1002	9e-09	1.1E-8	2.05E-8	2e-08
0.1003	9.5E-9	1.2E-8	2.1E-8	2.15E-8
0.1004	9.5E-9	1.727E-6	1.79E-6	1.7365E-6
0.1005	1e-08	1.3155E-6	1.268E-6	1.3255E-6
0.1006	9e-09	1.059E-6	1.0825E-6	1.068E-6
0.1007	8.5E-9	1.0885E-6	1.1375E-6	1.097E-6
0.1008	1.15E-8	1.212E-6	1.284E-6	1.2235E-6
0.1009	9e-09	1.385E-6	1.485E-6	1.394E-6
0.101	9e-09	1.585E-6	1.708E-6	1.594E-6
0.1011	1.05E-8	1.788E-6	1.937E-6	1.7985E-6
0.1012	8.5E-9	1.9915E-6	2.1595E-6	2e-06
0.1013	9.5E-9	2.1855E-6	2.367E-6	2.195E-6
0.1014	9e-09	1.1195E-6	1.1655E-6	1.1285E-6
0.1015	9e-09	6.77E-7	7.435E-7	6.86E-7
0.1016	1e-08	4.785E-7	5.32E-7	4.885E-7
0.1017	1.05E-8	3.625E-7	4.105E-7	3.73E-7
0.1018	8e-09	2.935E-7	3.315E-7	3.015E-7
0.1019	1e-08	2.45E-7	2.75E-7	2.55E-7
0.102	1.05E-8	2.045E-7	2.365E-7	2.15E-7
0.1021	1.05E-8	1.775E-7	2.045E-7	1.88E-7
0.1022	1e-08	1.55E-7	1.82E-7	1.65E-7
0.1023	9.5E-9	1.39E-7	1.635E-7	1.485E-7
0.1024	8.5E-9	1.27E-7	1.45E-7	1.355E-7
0.1025	8e-09	1.13E-7	1.325E-7	1.21E-7
0.1026	1e-08	1.04E-7	1.205E-7	1.14E-7
0.1027	8.5E-9	9.7E-8	1.661E-6	1.055E-7
0.1028	1e-08	8.8E-8	1.772E-6	9.8E-8
0.1029	1e-08	8.05E-8	1.909E-6	9.05E-8
0.103	1.711E-6	7.6E-8	2.2395E-6	1.787E-6
0.1031	1.136E-6	7.1E-8	2.546E-6	1.207E-6
0.1032	9.78E-7	6.4E-8	2.796E-6	1.042E-6
0.1033	1.0045E-6	6.3E-8	3.002E-6	1.0675E-6
0.1034	1.105E-6	6.1E-8	3.176E-6	1.166E-6
0.1035	1.252E-6	5.5E-8	3.324E-6	1.307E-6
0.1036	1.4225E-6	5.5E-8	3.45E-6	1.4775E-6
0.1037	1.606E-6	5.25E-8	2.1495E-6	1.6585E-6
0.1038	1.7875E-6	4.95E-8	1.055E-6	1.837E-6
0.1039	1.9625E-6	4.7E-8	6.28E-7	2.0095E-6
0.104	8.13E-7	4.6E-8	4.275E-7	8.59E-7
0.1041	5.405E-7	4.25E-8	3.165E-7	5.83E-7
0.1042	4.015E-7	4.35E-8	2.49E-7	4.45E-7
0.1043	3.17E-7	4.1E-8	2.03E-7	3.58E-7
0.1044	2.63E-7	3.9E-8	1.72E-7	3.02E-7
0.1045	2.195E-7	3.95E-8	1.495E-7	2.59E-7
0.1046	1.88E-7	3.8E-8	1.27E-7	2.26E-7
0.1047	1.645E-7	3.45E-8	1.17E-7	1.99E-7
0.1048	1.45E-7	3.45E-8	1.04E-7	1.795E-7
0.1049	1.33E-7	3.5E-8	9.7E-8	1.68E-7
0.105	1.19E-7	3.1E-8	8.9E-8	1.5E-7
0.1051	1.1E-7	3.25E-8	8.25E-8	1.425E-7
0.1052	1.015E-7	2.75E-8	7.7E-8	1.29E-7
0.1053	9.4E-8	2.95E-8	7.2E-8	1.235E-7
0.1054	8.6E-8	3.05E-8	6.55E-8	1.165E-7
0.1055	7.9E-8	2.9E-8	6.45E-8	1.08E-7
0.1056	7.55E-8	2.9E-8	6e-08	1.045E-7
0.1057	7.1E-8	2.65E-8	6e-08	9.75E-8
0.1058	6.8E-8	2.7E-8	5.65E-8	9.5E-8
0.1059	6.2E-8	2.6E-8	5.4E-8	8.8E-8
0.106	5.9E-8	2.55E-8	5.1E-8	8.45E-8
0.1061	5.65E-8	2.55E-8	4.95E-8	8.2E-8
0.1062	5.45E-8	2.4E-8	4.9E-8	7.85E-8
0.1063	5.25E-8	2.55E-8	4.85E-8	7.8E-8
0.1064	4.5E-8	2.35E-8	4.6E-8	6.85E-8
0.1065	4.35E-8	2.2E-8	4.1E-8	6.55E-8
0.1066	4.35E-8	2.2E-8	4.3E-8	6.55E-8
0.1067	4.15E-8	2.25E-8	4.35E-8	6.4E-8
0.1068	4.1E-8	2.1E-8	4e-08	6.2E-8
0.1069	3.95E-8	2.4E-8	3.95E-8	6.35E-8
0.107	3.6E-8	2.2E-8	3.95E-8	5.8E-8
0.1071	3.95E-8	2.1E-8	3.8E-8	6.05E-8
0.1072	3.45E-8	1.85E-8	3.65E-8	5.3E-8
0.1073	3.4E-8	1.95E-8	3.75E-8	5.35E-8
0.1074	3.45E-8	1.95E-8	3.65E-8	5.4E-8
0.1075	3.15E-8	1.9E-8	3.45E-8	5.05E-8
0.1076	3.25E-8	1.85E-8	3.55E-8	5.1E-8
0.1077	3.25E-8	2.2E-8	3.3E-8	5.45E-8
0.1078	3.15E-8	2.05E-8	3.5E-8	5.2E-8
0.1079	2.8E-8	2e-08	3.3E-8	4.8E-8
0.108	2.8E-8	1.95E-8	3.25E-8	4.75E-8
0.1081	2.6E-8	1.7E-8	3.4E-8	4.3E-8
0.1082	2.55E-8	1.85E-8	3.25E-8	4.4E-8
0.1083	2.7E-8	1.8E-8	3.25E-8	4.5E-8
0.1084	2.6E-8	1.7E-8	3.2E-8	4.3E-8
0.1085	2.4E-8	1.85E-8	3e-08	4.25E-8
0.1086	2.4E-8	1.8E-8	2.95E-8	4.2E-8
0.1087	2.2E-8	1.7E-8	3.05E-8	3.9E-8
0.1088	2.25E-8	1.7E-8	3.15E-8	3.95E-8
0.1089	2.15E-8	1.85E-8	2.9E-8	4e-08
0.109	2.05E-8	1.7E-8	2.8E-8	3.75E-8
0.1091	2.1E-8	1.8E-8	2.9E-8	3.9E-8
0.1092	2.1E-8	1.65E-8	2.75E-8	3.75E-8
0.1093	2.05E-8	1.3E-8	2.9E-8	3.35E-8
0.1094	1.95E-8	1.55E-8	2.75E-8	3.5E-8
0.1095	2e-08	1.75E-8	2.7E-8	3.75E-8
0.1096	1.95E-8	1.55E-8	2.9E-8	3.5E-8
0.1097	1.95E-8	1.6E-8	2.65E-8	3.55E-8
0.1098	1.95E-8	1.6E-8	2.55E-8	3.55E-8
0.1099	2.1E-8	1.55E-8	2.75E-8	3.65E-8
0.11	2.05E-8	1.45E-8	2.55E-8	3.5E-8
0.1101	1.85E-8	1.6E-8	2.55E-8	3.45E-8
0.1102	1.9E-8	1.55E-8	2.45E-8	3.45E-8
0.1103	1.85E-8	1.5E-8	2.55E-8	3.35E-8
0.1104	1.65E-8	1.45E-8	2.45E-8	3.1E-8
0.1105	1.65E-8	1.55E-8	2.55E-8	3.2E-8
0.1106	1.65E-8	1.4E-8	2.6E-8	3.05E-8
0.1107	1.75E-8	1.45E-8	2.4E-8	3.2E-8
0.1108	1.65E-8	1.35E-8	2.55E-8	3e-08
0.1109	1.6E-8	1.35E-8	2.55E-8	2.95E-8
0.111	1.6E-8	1.3E-8	2.35E-8	2.9E-8
0.1111	1.7E-8	1.2E-8	2.45E-8	2.9E-8
0.1112	1.7E-8	1.5E-8	2.35E-8	3.2E-8
0.1113	1.55E-8	1.6E-8	2.35E-8	3.15E-8
0.1114	1.5E-8	1.45E-8	2.4E-8	2.95E-8
0.1115	1.55E-8	1.35E-8	2.45E-8	2.9E-8
0.1116	1.55E-8	1.45E-8	2.4E-8	3e-08
0.1117	1.4E-8	1.5E-8	2.55E-8	2.9E-8
0.1118	1.45E-8	1.3E-8	2.45E-8	2.75E-8
0.1119	1.5E-8	1.4E-8	2.3E-8	2.9E-8
0.112	1.55E-8	1.35E-8	2.25E-8	2.9E-8
0.1121	1.25E-8	1.4E-8	2.05E-8	2.65E-8
0.1122	1.55E-8	1.2E-8	2.3E-8	2.75E-8
0.1123	1.2E-8	1.25E-8	2.4E-8	2.45E-8
0.1124	1.4E-8	1.35E-8	2.25E-8	2.75E-8
0.1125	1.35E-8	1.5E-8	2.4E-8	2.85E-8
0.1126	1.4E-8	1.3E-8	2.2E-8	2.7E-8
0.1127	1.4E-8	1.35E-8	2.25E-8	2.75E-8
0.1128	1.35E-8	1.15E-8	2.05E-8	2.5E-8
0.1129	1.3E-8	1.7255E-6	1.7955E-6	1.7385E-6
0.113	1.25E-8	1.3155E-6	1.2845E-6	1.328E-6
0.1131	1.2E-8	1.057E-6	1.125E-6	1.069E-6
0.1132	1.35E-8	1.087E-6	1.21E-6	1.1005E-6
0.1133	1.3E-8	1.211E-6	1.385E-6	1.224E-6
0.1134	1.3E-8	1.384E-6	1.607E-6	1.397E-6
0.1135	1.25E-8	1.5835E-6	1.843E-6	1.596E-6
0.1136	1.35E-8	1.7885E-6	2.0825E-6	1.802E-6
0.1137	1.1E-8	1.992E-6	2.307E-6	2.003E-6
0.1138	1.2E-8	2.1825E-6	2.513E-6	2.1945E-6
0.1139	1.15E-8	1.1185E-6	1.2425E-6	1.13E-6
0.114	1.25E-8	6.79E-7	7.725E-7	6.915E-7
0.1141	1.05E-8	4.77E-7	5.46E-7	4.875E-7
0.1142	1.35E-8	3.645E-7	4.145E-7	3.78E-7
0.1143	1.25E-8	2.91E-7	3.34E-7	3.035E-7
0.1144	1e-08	2.41E-7	2.74E-7	2.51E-7
0.1145	1.2E-8	2.07E-7	2.33E-7	2.19E-7
0.1146	1e-08	1.78E-7	2.025E-7	1.88E-7
0.1147	1.25E-8	1.56E-7	1.765E-7	1.685E-7
0.1148	1.15E-8	1.375E-7	1.61E-7	1.49E-7
0.1149	1.25E-8	1.25E-7	1.425E-7	1.375E-7
0.115	1.1E-8	1.105E-7	1.27E-7	1.215E-7
0.1151	1.2E-8	1.045E-7	1.18E-7	1.165E-7
0.1152	1.2E-8	9.6E-8	1.09E-7	1.08E-7
0.1153	1.15E-8	8.7E-8	9.95E-8	9.85E-8
0.1154	1.15E-8	8.1E-8	9.55E-8	9.25E-8
0.1155	1.05E-8	7.5E-8	8.7E-8	8.55E-8
0.1156	1.2E-8	7.1E-8	8.25E-8	8.3E-8
0.1157	7.5E-9	6.85E-8	7.9E-8	7.6E-8
0.1158	1e-08	6.25E-8	7.4E-8	7.25E-8
0.1159	1e-08	6e-08	7.1E-8	7e-08
0.116	9e-09	5.65E-8	6.8E-8	6.55E-8
0.1161	9.5E-9	5.5E-8	6.35E-8	6.45E-8
0.1162	1.2E-8	5.2E-8	6.2E-8	6.4E-8
0.1163	1.15E-8	4.95E-8	5.9E-8	6.1E-8
0.1164	1.05E-8	4.7E-8	5.5E-8	5.75E-8
0.1165	1e-08	4.4E-8	5.5E-8	5.4E-8
0.1166	1e-08	4.5E-8	5.25E-8	5.5E-8
0.1167	1.05E-8	4.25E-8	4.95E-8	5.3E-8
0.1168	1.25E-8	4.05E-8	5.1E-8	5.3E-8
0.1169	1.05E-8	3.9E-8	5e-08	4.95E-8
0.117	1.35E-8	3.8E-8	4.6E-8	5.15E-8
0.1171	8e-09	3.7E-8	4.6E-8	4.5E-8
0.1172	1.1E-8	3.5E-8	4.45E-8	4.6E-8
0.1173	9.5E-9	3.5E-8	4.15E-8	4.45E-8
0.1174	1.1E-8	3.4E-8	4.3E-8	4.5E-8
0.1175	9e-09	3.35E-8	4.3E-8	4.25E-8
0.1176	9e-09	3.25E-8	3.95E-8	4.15E-8
0.1177	9.5E-9	3e-08	4.1E-8	3.95E-8
0.1178	8.5E-9	3.1E-8	4e-08	3.95E-8
0.1179	1e-08	2.9E-8	3.9E-8	3.9E-8
0.118	1e-08	2.95E-8	3.75E-8	3.95E-8
0.1181	9.5E-9	2.85E-8	3.7E-8	3.8E-8
0.1182	8e-09	2.9E-8	3.6E-8	3.7E-8
0.1183	9e-09	2.75E-8	3.45E-8	3.65E-8
0.1184	1.2E-8	2.7E-8	3.55E-8	3.9E-8
0.1185	7.5E-9	2.6E-8	3.45E-8	3.35E-8
0.1186	1.2E-8	2.55E-8	3.4E-8	3.75E-8
0.1187	8.5E-9	2.35E-8	3.45E-8	3.2E-8
0.1188	1e-08	2.55E-8	3.35E-8	3.55E-8
0.1189	9.5E-9	2.35E-8	3.05E-8	3.3E-8
0.119	1e-08	2.25E-8	3.1E-8	3.25E-8
0.1191	9e-09	2.05E-8	3.1E-8	2.95E-8
0.1192	1e-08	2.1E-8	3.15E-8	3.1E-8
0.1193	1.15E-8	2e-08	2.9E-8	3.15E-8
0.1194	9.5E-9	2.25E-8	3.25E-8	3.2E-8
0.1195	1e-08	2.1E-8	3e-08	3.1E-8
0.1196	7e-09	2.15E-8	2.95E-8	2.85E-8
0.1197	7.5E-9	1.85E-8	1.771E-6	2.6E-8
0.1198	1.05E-8	2.1E-8	1.2975E-6	3.15E-8
0.1199	1.5925E-6	2.1E-8	1.298E-6	1.6135E-6
0.12	1.404E-6	1.8E-8	1.4815E-6	1.422E-6
0.1201	1.0145E-6	2e-08	1.7255E-6	1.0345E-6
0.1202	9.795E-7	1.85E-8	1.9885E-6	9.98E-7
0.1203	1.0465E-6	2e-08	2.2375E-6	1.0665E-6
0.1204	1.1725E-6	1.7E-8	2.469E-6	1.1895E-6
0.1205	1.3375E-6	1.7E-8	2.678E-6	1.3545E-6
0.1206	1.516E-6	1.8E-8	2.865E-6	1.534E-6
0.1207	1.6955E-6	1.8E-8	1.247E-6	1.7135E-6
0.1208	1.8785E-6	1.7E-8	7.57E-7	1.8955E-6
0.1209	9.965E-7	1.7E-8	5.26E-7	1.0135E-6
0.121	6.48E-7	1.85E-8	3.965E-7	6.665E-7
0.1211	4.605E-7	1.8E-8	3.12E-7	4.785E-7
0.1212	3.545E-7	1.65E-8	2.565E-7	3.71E-7
0.1213	2.855E-7	1.65E-8	2.16E-7	3.02E-7
0.1214	2.395E-7	1.7E-8	1.845E-7	2.565E-7
0.1215	2.04E-7	1.8E-8	1.635E-7	2.22E-7
0.1216	1.77E-7	1.7E-8	1.445E-7	1.94E-7
0.1217	1.56E-7	1.7E-8	1.285E-7	1.73E-7
0.1218	1.39E-7	1.7E-8	1.185E-7	1.56E-7
0.1219	1.27E-7	1.8E-8	1.085E-7	1.45E-7
0.122	1.135E-7	1.6E-8	9.9E-8	1.295E-7
0.1221	1.065E-7	1.65E-8	9.2E-8	1.23E-7
0.1222	9.45E-8	1.55E-8	8.45E-8	1.1E-7
0.1223	8.95E-8	1.6E-8	7.85E-8	1.055E-7
0.1224	8.25E-8	1.7E-8	7.55E-8	9.95E-8
0.1225	7.7E-8	1.4E-8	7.05E-8	9.1E-8
0.1226	7.2E-8	1.7E-8	6.85E-8	8.9E-8
0.1227	6.8E-8	1.45E-8	6.3E-8	8.25E-8
0.1228	6.25E-8	1.55E-8	6.15E-8	7.8E-8
0.1229	6.25E-8	1.4E-8	5.85E-8	7.65E-8
0.123	5.6E-8	1.45E-8	5.65E-8	7.05E-8
0.1231	5.35E-8	1.45E-8	5.65E-8	6.8E-8
0.1232	5.1E-8	1.45E-8	5.15E-8	6.55E-8
0.1233	4.8E-8	1.5E-8	4.95E-8	6.3E-8
0.1234	4.8E-8	1.3E-8	4.85E-8	6.1E-8
0.1235	4.45E-8	1.6E-8	4.55E-8	6.05E-8
0.1236	4.45E-8	1.3E-8	4.65E-8	5.75E-8
0.1237	4.15E-8	1.2E-8	4.3E-8	5.35E-8
0.1238	4.15E-8	1.45E-8	4.25E-8	5.6E-8
0.1239	3.95E-8	1.45E-8	4.1E-8	5.4E-8
0.124	3.8E-8	1.35E-8	4.1E-8	5.15E-8
0.1241	3.8E-8	1.5E-8	3.8E-8	5.3E-8
0.1242	3.55E-8	1.4E-8	3.95E-8	4.95E-8
0.1243	3.55E-8	1.45E-8	3.8E-8	5e-08
0.1244	3.2E-8	1.35E-8	3.75E-8	4.55E-8
0.1245	3.2E-8	1.2E-8	3.6E-8	4.4E-8
0.1246	2.85E-8	1.25E-8	3.75E-8	4.1E-8
0.1247	2.85E-8	1.2E-8	3.5E-8	4.05E-8
0.1248	2.9E-8	1.25E-8	3.35E-8	4.15E-8
0.1249	3.05E-8	1e-08	3.35E-8	4.05E-8
0.125	2.75E-8	1.35E-8	3.55E-8	4.1E-8
0.1251	2.9E-8	1.15E-8	3.35E-8	4.05E-8
0.1252	2.6E-8	1.4E-8	3.3E-8	4e-08
0.1253	2.6E-8	1.2E-8	3.15E-8	3.8E-8
0.1254	2.7E-8	1.725E-6	1.816E-6	1.752E-6
0.1255	2.4E-8	1.315E-6	1.3785E-6	1.339E-6
0.1256	2.3E-8	1.0565E-6	1.333E-6	1.0795E-6
0.1257	2.3E-8	1.0875E-6	1.5295E-6	1.1105E-6
0.1258	2.2E-8	1.208E-6	1.7905E-6	1.23E-6
0.1259	2.1E-8	1.382E-6	2.0675E-6	1.403E-6
0.126	2.2E-8	1.585E-6	2.3255E-6	1.607E-6
0.1261	2.3E-8	1.7885E-6	2.563E-6	1.8115E-6
0.1262	2.05E-8	1.99E-6	2.7795E-6	2.0105E-6
0.1263	2.05E-8	2.1845E-6	2.964E-6	2.205E-6
0.1264	2.1E-8	1.117E-6	1.464E-6	1.138E-6
0.1265	2.05E-8	6.805E-7	8.53E-7	7.01E-7
0.1266	2.05E-8	4.79E-7	5.745E-7	4.995E-7
0.1267	2.15E-8	3.645E-7	4.225E-7	3.86E-7
0.1268	1.85E-8	2.91E-7	3.3E-7	3.095E-7
0.1269	1.85E-8	2.4E-7	2.665E-7	2.585E-7
0.127	1.95E-8	2.06E-7	2.21E-7	2.255E-7
0.1271	1.85E-8	1.775E-7	1.91E-7	1.96E-7
0.1272	1.75E-8	1.575E-7	1.62E-7	1.75E-7
0.1273	1.9E-8	1.395E-7	1.435E-7	1.585E-7
0.1274	1.85E-8	1.245E-7	1.27E-7	1.43E-7
0.1275	1.7E-8	1.12E-7	1.17E-7	1.29E-7
0.1276	1.75E-8	1.025E-7	1.06E-7	1.2E-7
0.1277	1.7E-8	9.6E-8	9.75E-8	1.13E-7
0.1278	1.55E-8	8.95E-8	9.1E-8	1.05E-7
0.1279	1.7E-8	8.2E-8	8.4E-8	9.9E-8
0.128	1.65E-8	7.45E-8	7.85E-8	9.1E-8
0.1281	1.6E-8	7.15E-8	7.45E-8	8.75E-8
0.1282	1.5E-8	6.8E-8	7.05E-8	8.3E-8
0.1283	1.55E-8	6.2E-8	6.75E-8	7.75E-8
0.1284	1.55E-8	5.85E-8	6.35E-8	7.4E-8
0.1285	1.3E-8	5.55E-8	5.85E-8	6.85E-8
0.1286	1.55E-8	5.3E-8	5.85E-8	6.85E-8
0.1287	1.55E-8	4.95E-8	5.4E-8	6.5E-8
0.1288	1.45E-8	4.8E-8	5.15E-8	6.25E-8
0.1289	1.4E-8	4.6E-8	4.95E-8	6e-08
0.129	1.35E-8	4.4E-8	4.8E-8	5.75E-8
0.1291	1.45E-8	4.3E-8	4.85E-8	5.75E-8
0.1292	1.45E-8	4.05E-8	4.5E-8	5.5E-8
0.1293	1.6E-8	4.2E-8	4.45E-8	5.8E-8
0.1294	1.55E-8	4e-08	4.45E-8	5.55E-8
0.1295	1.6E-8	3.9E-8	4e-08	5.5E-8
0.1296	1.4E-8	3.65E-8	4.1E-8	5.05E-8
0.1297	1.4E-8	3.6E-8	3.9E-8	5e-08
0.1298	1.2E-8	3.25E-8	3.8E-8	4.45E-8
0.1299	1.55E-8	3.15E-8	3.95E-8	4.7E-8
0.13	1.35E-8	3.1E-8	3.65E-8	4.45E-8
0.1301	1.25E-8	3.15E-8	3.75E-8	4.4E-8
0.1302	1.2E-8	3.25E-8	3.6E-8	4.45E-8
0.1303	1.2E-8	2.85E-8	3.4E-8	4.05E-8
0.1304	1.25E-8	3e-08	3.4E-8	4.25E-8
0.1305	1.3E-8	2.75E-8	3.55E-8	4.05E-8
0.1306	1.25E-8	2.75E-8	3.5E-8	4e-08
0.1307	1e-08	2.9E-8	3.35E-8	3.9E-8
0.1308	1.3E-8	2.75E-8	3.25E-8	4.05E-8
0.1309	1.1E-8	2.55E-8	3.2E-8	3.65E-8
0.131	1.25E-8	2.4E-8	3.25E-8	3.65E-8
0.1311	1e-08	2.55E-8	3.05E-8	3.55E-8
0.1312	1.15E-8	2.4E-8	3.15E-8	3.55E-8
0.1313	1.35E-8	2.2E-8	2.95E-8	3.55E-8
0.1314	1e-08	2.2E-8	2.95E-8	3.2E-8
0.1315	1.15E-8	2.35E-8	3e-08	3.5E-8
0.1316	1.3E-8	2.25E-8	3.1E-8	3.55E-8
0.1317	1.2E-8	2.15E-8	3.05E-8	3.35E-8
0.1318	1.35E-8	2.2E-8	2.9E-8	3.55E-8
0.1319	1.25E-8	2.2E-8	2.75E-8	3.45E-8
0.132	1.1E-8	1.95E-8	2.8E-8	3.05E-8
0.1321	1.15E-8	2.1E-8	2.7E-8	3.25E-8
0.1322	1.15E-8	2.3E-8	2.65E-8	3.45E-8
0.1323	1.35E-8	2e-08	2.85E-8	3.35E-8
0.1324	1.25E-8	2.1E-8	2.9E-8	3.35E-8
0.1325	1.05E-8	1.95E-8	2.75E-8	3e-08
0.1326	8.5E-9	2e-08	2.55E-8	2.85E-8
0.1327	1.15E-8	2e-08	2.55E-8	3.15E-8
0.1328	1.1E-8	1.8E-8	2.75E-8	2.9E-8
0.1329	9.5E-9	1.85E-8	2.55E-8	2.8E-8
0.133	1.15E-8	1.75E-8	2.55E-8	2.9E-8
0.1331	9.5E-9	1.85E-8	2.45E-8	2.8E-8
0.1332	1.05E-8	1.75E-8	2.6E-8	2.8E-8
0.1333	1.15E-8	1.6E-8	2.4E-8	2.75E-8
0.1334	9.5E-9	1.7E-8	2.5E-8	2.65E-8
0.1335	1e-08	1.8E-8	2.45E-8	2.8E-8
0.1336	9e-09	1.7E-8	2.75E-8	2.6E-8
0.1337	1.05E-8	1.6E-8	2.6E-8	2.65E-8
0.1338	1.2E-8	1.6E-8	2.45E-8	2.8E-8
0.1339	1.15E-8	1.55E-8	2.4E-8	2.7E-8
0.134	1e-08	1.7E-8	2.55E-8	2.7E-8
0.1341	1.2E-8	1.75E-8	2.3E-8	2.95E-8
0.1342	1e-08	1.85E-8	2.45E-8	2.85E-8
0.1343	1.05E-8	1.8E-8	2.25E-8	2.85E-8
0.1344	1e-08	1.65E-8	2.4E-8	2.65E-8
0.1345	9.5E-9	1.7E-8	2.3E-8	2.65E-8
0.1346	8.5E-9	1.65E-8	2.35E-8	2.5E-8
0.1347	1.2E-8	1.7E-8	2.3E-8	2.9E-8
0.1348	1e-08	1.5E-8	2.4E-8	2.5E-8
0.1349	1.05E-8	1.65E-8	2.4E-8	2.7E-8
0.135	8.5E-9	1.5E-8	2.2E-8	2.35E-8
0.1351	8.5E-9	1.45E-8	2.2E-8	2.3E-8
0.1352	7.5E-9	1.35E-8	2.25E-8	2.1E-8
0.1353	8.5E-9	1.5E-8	2.05E-8	2.35E-8
0.1354	1e-08	1.55E-8	2.2E-8	2.55E-8
0.1355	9.5E-9	1.35E-8	2.15E-8	2.3E-8
0.1356	9e-09	1.35E-8	2.25E-8	2.25E-8
0.1357	8.5E-9	1.35E-8	2.25E-8	2.2E-8
0.1358	8e-09	1.55E-8	2.05E-8	2.35E-8
0.1359	9.5E-9	1.6E-8	2.35E-8	2.55E-8
0.136	1.05E-8	1.5E-8	2.15E-8	2.55E-8
0.1361	9e-09	1.3E-8	2.25E-8	2.2E-8
0.1362	8.5E-9	1.6E-8	2.2E-8	2.45E-8
0.1363	1.1E-8	1.7E-8	2.2E-8	2.8E-8
0.1364	9.5E-9	1.35E-8	2.2E-8	2.3E-8
0.1365	8e-09	1.45E-8	2.2E-8	2.25E-8
0.1366	1e-08	1.35E-8	1.587E-6	2.35E-8
0.1367	1e-08	1.4E-8	1.46E-6	2.4E-8
0.1368	9.5E-9	1.6E-8	1.1275E-6	2.55E-8
0.1369	1.7085E-6	1.5E-8	1.1565E-6	1.7235E-6
0.137	1.1285E-6	1.3E-8	1.301E-6	1.1415E-6
0.1371	9.79E-7	1.35E-8	1.5015E-6	9.925E-7
0.1372	1.005E-6	1.2E-8	1.7265E-6	1.017E-6
0.1373	1.107E-6	1.3E-8	1.962E-6	1.12E-6
0.1374	1.2555E-6	1.2E-8	2.1875E-6	1.2675E-6
0.1375	1.4265E-6	1.55E-8	2.3935E-6	1.442E-6
0.1376	1.61E-6	1.25E-8	1.439E-6	1.6225E-6
0.1377	1.792E-6	1.15E-8	8.555E-7	1.8035E-6
0.1378	1.9655E-6	1.4E-8	5.895E-7	1.9795E-6
0.1379	8.035E-7	1.729E-6	2.3395E-6	2.5325E-6
0.138	5.38E-7	1.314E-6	2.504E-6	1.852E-6
0.1381	4.015E-7	1.056E-6	2.7765E-6	1.4575E-6
0.1382	3.15E-7	1.086E-6	2.984E-6	1.401E-6
0.1383	2.615E-7	1.2105E-6	3.1485E-6	1.472E-6
0.1384	2.2E-7	1.387E-6	3.284E-6	1.607E-6
0.1385	1.895E-7	1.586E-6	3.403E-6	1.7755E-6
0.1386	1.67E-7	1.794E-6	3.508E-6	1.961E-6
0.1387	1.475E-7	1.9945E-6	3.6005E-6	2.142E-6
0.1388	1.325E-7	2.185E-6	3.6875E-6	2.3175E-6
0.1389	1.185E-7	1.1195E-6	1.764E-6	1.238E-6
0.139	1.085E-7	6.81E-7	8.83E-7	7.895E-7
0.1391	9.95E-8	4.77E-7	5.405E-7	5.765E-7
0.1392	9.05E-8	3.645E-7	3.785E-7	4.55E-7
0.1393	8.5E-8	2.91E-7	2.84E-7	3.76E-7
0.1394	8.15E-8	2.41E-7	2.25E-7	3.225E-7
0.1395	7.55E-8	2.07E-7	1.88E-7	2.825E-7
0.1396	7e-08	1.79E-7	1.59E-7	2.49E-7
0.1397	6.45E-8	1.595E-7	1.38E-7	2.24E-7
0.1398	6.35E-8	1.38E-7	1.225E-7	2.015E-7
0.1399	6.05E-8	1.255E-7	1.095E-7	1.86E-7
0.14	5.65E-8	1.13E-7	1.015E-7	1.695E-7
0.1401	5.45E-8	1.03E-7	9.1E-8	1.575E-7
0.1402	5.05E-8	9.4E-8	8.6E-8	1.445E-7
0.1403	5e-08	8.95E-8	7.8E-8	1.395E-7
0.1404	4.65E-8	7.9E-8	7.45E-8	1.255E-7
0.1405	4.5E-8	7.45E-8	6.85E-8	1.195E-7
0.1406	4.15E-8	7.05E-8	6.5E-8	1.12E-7
0.1407	4.4E-8	6.95E-8	6e-08	1.135E-7
0.1408	4.05E-8	6.35E-8	5.85E-8	1.04E-7
0.1409	3.75E-8	5.85E-8	5.8E-8	9.6E-8
0.141	3.9E-8	5.8E-8	5.55E-8	9.7E-8
0.1411	3.7E-8	5.35E-8	5.25E-8	9.05E-8
0.1412	3.4E-8	5.15E-8	4.85E-8	8.55E-8
0.1413	3.55E-8	4.95E-8	4.7E-8	8.5E-8
0.1414	3.3E-8	4.75E-8	4.75E-8	8.05E-8
0.1415	3.25E-8	4.5E-8	4.6E-8	7.75E-8
0.1416	3e-08	4.45E-8	4.55E-8	7.45E-8
0.1417	3e-08	4.2E-8	4.45E-8	7.2E-8
0.1418	3e-08	3.95E-8	4.1E-8	6.95E-8
0.1419	2.75E-8	3.75E-8	4.35E-8	6.5E-8
0.142	2.55E-8	3.75E-8	4.1E-8	6.3E-8
0.1421	2.7E-8	3.55E-8	3.9E-8	6.25E-8
0.1422	2.4E-8	3.6E-8	3.75E-8	6e-08
0.1423	2.7E-8	3.25E-8	3.85E-8	5.95E-8
0.1424	2.5E-8	3.25E-8	3.65E-8	5.75E-8
0.1425	2.2E-8	3.25E-8	3.65E-8	5.45E-8
0.1426	2.4E-8	3.1E-8	3.55E-8	5.5E-8
0.1427	2.3E-8	2.95E-8	3.4E-8	5.25E-8
0.1428	2.2E-8	3e-08	3.3E-8	5.2E-8
0.1429	2.3E-8	2.9E-8	3.45E-8	5.2E-8
0.143	2.35E-8	2.9E-8	2.95E-8	5.25E-8
0.1431	2.2E-8	2.8E-8	3.15E-8	5e-08
0.1432	2.3E-8	2.75E-8	3.4E-8	5.05E-8
0.1433	2.1E-8	2.55E-8	3.15E-8	4.65E-8
0.1434	2.05E-8	2.5E-8	3.2E-8	4.55E-8
0.1435	2.1E-8	2.65E-8	3.4E-8	4.75E-8
0.1436	1.9E-8	2.6E-8	3.1E-8	4.5E-8
0.1437	1.95E-8	2.45E-8	3.15E-8	4.4E-8
0.1438	1.7E-8	2.15E-8	3.15E-8	3.85E-8
0.1439	1.8E-8	2.4E-8	3e-08	4.2E-8
0.144	1.85E-8	2.25E-8	2.95E-8	4.1E-8
0.1441	1.8E-8	2.2E-8	2.8E-8	4e-08
0.1442	1.75E-8	2.4E-8	2.75E-8	4.15E-8
0.1443	1.65E-8	2.4E-8	3.05E-8	4.05E-8
0.1444	1.85E-8	2.2E-8	2.8E-8	4.05E-8
0.1445	1.75E-8	1.9E-8	2.85E-8	3.65E-8
0.1446	1.7E-8	2.05E-8	2.65E-8	3.75E-8
0.1447	1.75E-8	2.05E-8	2.85E-8	3.8E-8
0.1448	1.55E-8	2.15E-8	2.8E-8	3.7E-8
0.1449	1.75E-8	2e-08	2.85E-8	3.75E-8
0.145	1.4E-8	1.9E-8	2.75E-8	3.3E-8
0.1451	1.55E-8	2.05E-8	2.7E-8	3.6E-8
0.1452	1.7E-8	1.85E-8	2.85E-8	3.55E-8
0.1453	1.7E-8	2.05E-8	2.55E-8	3.75E-8
0.1454	1.35E-8	1.65E-8	2.65E-8	3e-08
0.1455	1.35E-8	1.8E-8	2.55E-8	3.15E-8
0.1456	1.45E-8	1.85E-8	2.4E-8	3.3E-8
0.1457	1.35E-8	1.95E-8	2.6E-8	3.3E-8
0.1458	1.6E-8	1.7E-8	2.5E-8	3.3E-8
0.1459	1.35E-8	1.9E-8	2.4E-8	3.25E-8
0.146	1.65E-8	2e-08	2.55E-8	3.65E-8
0.1461	1.45E-8	1.85E-8	2.5E-8	3.3E-8
0.1462	1.25E-8	1.8E-8	2.5E-8	3.05E-8
0.1463	1.5E-8	1.7E-8	2.4E-8	3.2E-8
0.1464	1.2E-8	1.7E-8	2.4E-8	2.9E-8
0.1465	1.35E-8	1.85E-8	2.3E-8	3.2E-8
0.1466	1.35E-8	1.65E-8	2.3E-8	3e-08
0.1467	1.35E-8	1.45E-8	2.45E-8	2.8E-8
0.1468	1.45E-8	1.7E-8	2.15E-8	3.15E-8
0.1469	1.15E-8	1.85E-8	2.4E-8	3e-08
0.147	1.2E-8	1.65E-8	2.4E-8	2.85E-8
0.1471	1.25E-8	1.8E-8	2.25E-8	3.05E-8
0.1472	1.4E-8	1.6E-8	2.2E-8	3e-08
0.1473	1.2E-8	1.65E-8	2.3E-8	2.85E-8
0.1474	1.1E-8	1.7E-8	2.4E-8	2.8E-8
0.1475	1.1E-8	1.7E-8	2.3E-8	2.8E-8
0.1476	1.3E-8	1.7E-8	2.4E-8	3e-08
0.1477	1.1E-8	1.55E-8	2.1E-8	2.65E-8
0.1478	1.05E-8	1.6E-8	2.15E-8	2.65E-8
0.1479	1.4E-8	1.55E-8	2.4E-8	2.95E-8
0.148	1.25E-8	1.4E-8	2.2E-8	2.65E-8
0.1481	1.2E-8	1.55E-8	2.1E-8	2.75E-8
0.1482	1.25E-8	1.35E-8	2.05E-8	2.6E-8
0.1483	1.15E-8	1.55E-8	2.15E-8	2.7E-8
0.1484	1.3E-8	1.55E-8	2.2E-8	2.85E-8
0.1485	1e-08	1.4E-8	2.25E-8	2.4E-8
0.1486	1.35E-8	1.5E-8	2.3E-8	2.85E-8
0.1487	1.2E-8	1.4E-8	2.2E-8	2.6E-8
0.1488	1.2E-8	1.5E-8	2.2E-8	2.7E-8
0.1489	1.1E-8	1.5E-8	2.05E-8	2.6E-8
0.149	1.05E-8	1.3E-8	2.1E-8	2.35E-8
0.1491	1.2E-8	1.6E-8	2.25E-8	2.8E-8
0.1492	1.1E-8	1.55E-8	2.25E-8	2.65E-8
0.1493	1.05E-8	1.55E-8	2.05E-8	2.6E-8
0.1494	1.15E-8	1.55E-8	2.2E-8	2.7E-8
0.1495	1.2E-8	1.35E-8	1.9E-8	2.55E-8
0.1496	1.1E-8	1.4E-8	2.15E-8	2.5E-8
0.1497	1.1E-8	1.3E-8	2.1E-8	2.4E-8
0.1498	1.15E-8	1.35E-8	1.95E-8	2.5E-8
0.1499	1e-08	1.6E-8	1.85E-8	2.6E-8
0.15	9e-09	1.5E-8	2.15E-8	2.4E-8
0.1501	1e-08	1.3E-8	2.05E-8	2.3E-8
0.1502	1e-08	1.25E-8	2.1E-8	2.25E-8
0.1503	9.5E-9	1.35E-8	2.05E-8	2.3E-8
0.1504	1.15E-8	1.7275E-6	1.7875E-6	1.739E-6
0.1505	8.5E-9	1.3175E-6	1.2615E-6	1.326E-6
0.1506	1.05E-8	1.0575E-6	1.0745E-6	1.068E-6
0.1507	1e-08	1.091E-6	1.1295E-6	1.101E-6
0.1508	1e-08	1.215E-6	1.2805E-6	1.225E-6
0.1509	1e-08	1.3875E-6	1.479E-6	1.3975E-6
0.151	9e-09	1.586E-6	1.707E-6	1.595E-6
0.1511	9.5E-9	1.7915E-6	1.9375E-6	1.801E-6
0.1512	1e-08	1.996E-6	2.1605E-6	2.006E-6
0.1513	8e-09	2.1845E-6	2.3735E-6	2.1925E-6
0.1514	1.1E-8	1.1205E-6	1.1695E-6	1.1315E-6
0.1515	1e-08	6.815E-7	7.435E-7	6.915E-7
0.1516	9e-09	4.8E-7	5.31E-7	4.89E-7
0.1517	1.1E-8	3.645E-7	4.095E-7	3.755E-7
0.1518	1.05E-8	2.925E-7	3.3E-7	3.03E-7
0.1519	1e-08	2.42E-7	2.745E-7	2.52E-7
0.152	8.5E-9	2.07E-7	2.355E-7	2.155E-7
0.1521	1.2E-8	1.79E-7	2.025E-7	1.91E-7
0.1522	9e-09	1.565E-7	1.805E-7	1.655E-7
0.1523	1.15E-8	1.415E-7	1.635E-7	1.53E-7
0.1524	1.05E-8	1.25E-7	1.445E-7	1.355E-7
0.1525	8e-09	1.135E-7	1.31E-7	1.215E-7
0.1526	1.1E-8	1.03E-7	1.205E-7	1.14E-7
0.1527	9e-09	9.45E-8	1.115E-7	1.035E-7
0.1528	9.5E-9	8.6E-8	1.055E-7	9.55E-8
0.1529	8.5E-9	8.3E-8	9.55E-8	9.15E-8
0.153	8e-09	7.7E-8	9.3E-8	8.5E-8
0.1531	9e-09	7.35E-8	8.6E-8	8.25E-8
0.1532	7.5E-9	7e-08	8.25E-8	7.75E-8
0.1533	1e-08	6.4E-8	7.75E-8	7.4E-8
0.1534	9e-09	6.15E-8	7.15E-8	7.05E-8
0.1535	1e-08	5.7E-8	7.2E-8	6.7E-8
0.1536	9e-09	5.6E-8	1.838E-6	6.5E-8
0.1537	1.1E-8	4.95E-8	1.568E-6	6.05E-8
0.1538	1.606E-6	4.65E-8	1.7765E-6	1.6525E-6
0.1539	1.389E-6	4.75E-8	2.0875E-6	1.4365E-6
0.154	1.014E-6	4.5E-8	2.3845E-6	1.059E-6
0.1541	9.79E-7	4.35E-8	2.644E-6	1.0225E-6
0.1542	1.05E-6	4.45E-8	2.8695E-6	1.0945E-6
0.1543	1.177E-6	4.1E-8	3.0575E-6	1.218E-6
0.1544	1.339E-6	3.95E-8	3.219E-6	1.3785E-6
0.1545	1.5185E-6	3.95E-8	3.3565E-6	1.558E-6
0.1546	1.7025E-6	3.65E-8	1.3995E-6	1.739E-6
0.1547	1.88E-6	3.7E-8	7.88E-7	1.917E-6
0.1548	1.0095E-6	3.5E-8	5.165E-7	1.0445E-6
0.1549	6.45E-7	3.4E-8	3.705E-7	6.79E-7
0.155	4.565E-7	3.4E-8	2.885E-7	4.905E-7
0.1551	3.53E-7	3.15E-8	2.29E-7	3.845E-7
0.1552	2.855E-7	3.05E-8	1.895E-7	3.16E-7
0.1553	2.375E-7	3.1E-8	1.635E-7	2.685E-7
0.1554	2.01E-7	3.05E-8	1.425E-7	2.315E-7
0.1555	1.77E-7	3.1E-8	1.25E-7	2.08E-7
0.1556	1.55E-7	2.75E-8	1.135E-7	1.825E-7
0.1557	1.39E-7	2.75E-8	1.015E-7	1.665E-7
0.1558	1.255E-7	2.9E-8	9.25E-8	1.545E-7
0.1559	1.155E-7	2.55E-8	8.45E-8	1.41E-7
0.156	1.03E-7	2.65E-8	8.05E-8	1.295E-7
0.1561	9.65E-8	2.7E-8	7.4E-8	1.235E-7
0.1562	8.85E-8	2.6E-8	7.25E-8	1.145E-7
0.1563	8.25E-8	2.7E-8	6.65E-8	1.095E-7
0.1564	7.9E-8	2.55E-8	6.35E-8	1.045E-7
0.1565	7.2E-8	2.25E-8	5.85E-8	9.45E-8
0.1566	6.7E-8	2.4E-8	5.6E-8	9.1E-8
0.1567	6.5E-8	2.25E-8	5.7E-8	8.75E-8
0.1568	6.15E-8	2.55E-8	5.3E-8	8.7E-8
0.1569	5.85E-8	2.1E-8	5.15E-8	7.95E-8
0.157	5.5E-8	2.4E-8	5e-08	7.9E-8
0.1571	5.2E-8	2.25E-8	4.7E-8	7.45E-8
0.1572	4.95E-8	2.15E-8	4.65E-8	7.1E-8
0.1573	4.8E-8	2e-08	4.45E-8	6.8E-8
0.1574	4.6E-8	2.15E-8	4.25E-8	6.75E-8
0.1575	4.3E-8	2e-08	4.15E-8	6.3E-8
0.1576	4.1E-8	2.2E-8	4.3E-8	6.3E-8
0.1577	4.1E-8	1.85E-8	4e-08	5.95E-8
0.1578	3.95E-8	1.9E-8	3.75E-8	5.85E-8
0.1579	3.6E-8	1.9E-8	4.15E-8	5.5E-8
0.158	3.45E-8	2.2E-8	3.95E-8	5.65E-8
0.1581	3.6E-8	1.8E-8	3.85E-8	5.4E-8
0.1582	3.4E-8	1.85E-8	3.6E-8	5.25E-8
0.1583	3.4E-8	1.85E-8	3.6E-8	5.25E-8
0.1584	3.1E-8	1.95E-8	3.75E-8	5.05E-8
0.1585	3.1E-8	1.75E-8	3.5E-8	4.85E-8
0.1586	3.1E-8	1.75E-8	3.6E-8	4.85E-8
0.1587	2.9E-8	1.7E-8	3.55E-8	4.6E-8
0.1588	3e-08	1.7E-8	3.4E-8	4.7E-8
0.1589	2.85E-8	1.8E-8	3.4E-8	4.65E-8
0.159	2.75E-8	1.85E-8	3.3E-8	4.6E-8
0.1591	2.55E-8	1.65E-8	3.3E-8	4.2E-8
0.1592	2.55E-8	1.85E-8	3.35E-8	4.4E-8
0.1593	2.4E-8	1.55E-8	3.1E-8	3.95E-8
0.1594	2.75E-8	1.8E-8	3.05E-8	4.55E-8
0.1595	2.35E-8	1.7E-8	2.95E-8	4.05E-8
0.1596	2.25E-8	1.6E-8	3e-08	3.85E-8
0.1597	2.05E-8	1.6E-8	3e-08	3.65E-8
0.1598	2.3E-8	1.6E-8	3.1E-8	3.9E-8
0.1599	2.25E-8	1.75E-8	3.1E-8	4e-08
0.16	2.2E-8	1.55E-8	2.8E-8	3.75E-8
0.1601	2.25E-8	1.6E-8	3e-08	3.85E-8
0.1602	2.05E-8	1.75E-8	2.8E-8	3.8E-8
0.1603	2.2E-8	1.45E-8	2.8E-8	3.65E-8
0.1604	2e-08	1.55E-8	2.9E-8	3.55E-8
0.1605	1.9E-8	1.65E-8	2.8E-8	3.55E-8
0.1606	2.05E-8	1.5E-8	2.45E-8	3.55E-8
0.1607	2.05E-8	1.7E-8	2.7E-8	3.75E-8
0.1608	1.85E-8	1.65E-8	2.7E-8	3.5E-8
0.1609	1.85E-8	1.55E-8	2.55E-8	3.4E-8
0.161	2e-08	1.55E-8	2.6E-8	3.55E-8
0.1611	1.85E-8	1.7E-8	2.6E-8	3.55E-8
0.1612	1.8E-8	1.5E-8	2.55E-8	3.3E-8
0.1613	1.9E-8	1.4E-8	2.75E-8	3.3E-8
0.1614	1.75E-8	1.5E-8	2.65E-8	3.25E-8
0.1615	1.6E-8	1.6E-8	2.6E-8	3.2E-8
0.1616	1.65E-8	1.4E-8	2.45E-8	3.05E-8
0.1617	1.65E-8	1.55E-8	2.55E-8	3.2E-8
0.1618	1.7E-8	1.55E-8	2.4E-8	3.25E-8
0.1619	1.6E-8	1.45E-8	2.6E-8	3.05E-8
0.162	1.65E-8	1.45E-8	2.45E-8	3.1E-8
0.1621	1.7E-8	1.4E-8	2.25E-8	3.1E-8
0.1622	1.75E-8	1.45E-8	2.5E-8	3.2E-8
0.1623	1.55E-8	1.25E-8	2.4E-8	2.8E-8
0.1624	1.4E-8	1.55E-8	2.4E-8	2.95E-8
0.1625	1.55E-8	1.45E-8	2.35E-8	3e-08
0.1626	1.35E-8	1.4E-8	2.1E-8	2.75E-8
0.1627	1.75E-8	1.55E-8	2.4E-8	3.3E-8
0.1628	1.45E-8	1.2E-8	2.2E-8	2.65E-8
0.1629	1.55E-8	1.728E-6	1.796E-6	1.7435E-6
0.163	1.4E-8	1.319E-6	1.294E-6	1.333E-6
0.1631	1.55E-8	1.0615E-6	1.1475E-6	1.077E-6
0.1632	1.25E-8	1.089E-6	1.247E-6	1.1015E-6
0.1633	1.45E-8	1.213E-6	1.4345E-6	1.2275E-6
0.1634	1.45E-8	1.3905E-6	1.6685E-6	1.405E-6
0.1635	1.35E-8	1.5885E-6	1.9105E-6	1.602E-6
0.1636	1.35E-8	1.796E-6	2.1495E-6	1.8095E-6
0.1637	1.2E-8	2e-06	2.3775E-6	2.012E-6
0.1638	1.2E-8	2.191E-6	2.581E-6	2.203E-6
0.1639	1.4E-8	1.1215E-6	1.272E-6	1.1355E-6
0.164	1.4E-8	6.82E-7	7.855E-7	6.96E-7
0.1641	1.3E-8	4.795E-7	5.525E-7	4.925E-7
0.1642	1.3E-8	3.645E-7	4.18E-7	3.775E-7
0.1643	1.3E-8	2.925E-7	3.33E-7	3.055E-7
0.1644	1.45E-8	2.41E-7	2.735E-7	2.555E-7
0.1645	1.35E-8	2.07E-7	2.335E-7	2.205E-7
0.1646	1.35E-8	1.79E-7	2.015E-7	1.925E-7
0.1647	1.35E-8	1.565E-7	1.76E-7	1.7E-7
0.1648	1.15E-8	1.385E-7	1.56E-7	1.5E-7
0.1649	1.3E-8	1.255E-7	1.41E-7	1.385E-7
0.165	1.15E-8	1.115E-7	1.26E-7	1.23E-7
0.1651	1.2E-8	1.035E-7	1.155E-7	1.155E-7
0.1652	1.1E-8	9.6E-8	1.055E-7	1.07E-7
0.1653	1.15E-8	8.9E-8	9.85E-8	1.005E-7
0.1654	1.15E-8	8.1E-8	9.05E-8	9.25E-8
0.1655	1e-08	7.7E-8	8.65E-8	8.7E-8
0.1656	1.2E-8	7.25E-8	8.05E-8	8.45E-8
0.1657	1.15E-8	6.5E-8	7.7E-8	7.65E-8
0.1658	1.05E-8	6.35E-8	7.3E-8	7.4E-8
0.1659	1.35E-8	6.1E-8	6.85E-8	7.45E-8
0.166	1.15E-8	5.8E-8	6.85E-8	6.95E-8
0.1661	1.15E-8	5.55E-8	6.4E-8	6.7E-8
0.1662	1.15E-8	5.05E-8	6.05E-8	6.2E-8
0.1663	1.3E-8	4.95E-8	5.65E-8	6.25E-8
0.1664	1.05E-8	4.8E-8	5.7E-8	5.85E-8
0.1665	1.2E-8	4.6E-8	5.45E-8	5.8E-8
0.1666	1.15E-8	4.3E-8	5.35E-8	5.45E-8
0.1667	1.05E-8	4.3E-8	5.15E-8	5.35E-8
0.1668	1e-08	4.1E-8	4.8E-8	5.1E-8
0.1669	1.35E-8	4.1E-8	4.8E-8	5.45E-8
0.167	1e-08	3.5E-8	4.6E-8	4.5E-8
0.1671	1.25E-8	3.6E-8	4.55E-8	4.85E-8
0.1672	1.1E-8	3.35E-8	4.55E-8	4.45E-8
0.1673	1.1E-8	3.5E-8	4.1E-8	4.6E-8
0.1674	1.15E-8	3.35E-8	4.45E-8	4.5E-8
0.1675	1.2E-8	3.3E-8	4.1E-8	4.5E-8
0.1676	1.2E-8	3.05E-8	4.05E-8	4.25E-8
0.1677	1e-08	3.15E-8	4.15E-8	4.15E-8
0.1678	1.25E-8	3e-08	4.1E-8	4.25E-8
0.1679	1.1E-8	2.7E-8	3.8E-8	3.8E-8
0.168	1.15E-8	2.85E-8	3.75E-8	4e-08
0.1681	1.05E-8	2.65E-8	3.6E-8	3.7E-8
0.1682	9.5E-9	2.75E-8	3.6E-8	3.7E-8
0.1683	1e-08	2.6E-8	3.6E-8	3.6E-8
0.1684	9.5E-9	2.55E-8	3.55E-8	3.5E-8
0.1685	1.15E-8	2.6E-8	3.35E-8	3.75E-8
0.1686	1.15E-8	2.6E-8	3.2E-8	3.75E-8
0.1687	1e-08	2.4E-8	3.2E-8	3.4E-8
0.1688	1e-08	2.65E-8	3.3E-8	3.65E-8
0.1689	1.15E-8	2.55E-8	3.1E-8	3.7E-8
0.169	9e-09	2.25E-8	3.2E-8	3.15E-8
0.1691	9e-09	2.55E-8	3.1E-8	3.45E-8
0.1692	1e-08	2.2E-8	2.95E-8	3.2E-8
0.1693	9.5E-9	2.4E-8	3.1E-8	3.35E-8
0.1694	9e-09	2e-08	3.15E-8	2.9E-8
0.1695	9e-09	2.3E-8	2.85E-8	3.2E-8
0.1696	8.5E-9	2.3E-8	3.05E-8	3.15E-8
0.1697	1e-08	2.4E-8	2.85E-8	3.4E-8
0.1698	1e-08	2.2E-8	3.1E-8	3.2E-8
0.1699	1e-08	2.05E-8	2.85E-8	3.05E-8
0.17	9e-09	2.05E-8	2.9E-8	2.95E-8
0.1701	1.05E-8	2e-08	2.7E-8	3.05E-8
0.1702	1e-08	2.05E-8	2.85E-8	3.05E-8
0.1703	9.5E-9	1.85E-8	2.75E-8	2.8E-8
0.1704	9.5E-9	2.05E-8	2.6E-8	3e-08
0.1705	9.5E-9	1.9E-8	1.6065E-6	2.85E-8
0.1706	8.5E-9	1.95E-8	1.4735E-6	2.8E-8
0.1707	1.1E-8	1.85E-8	1.222E-6	2.95E-8
0.1708	1.7015E-6	1.85E-8	1.321E-6	1.72E-6
0.1709	1.122E-6	1.75E-8	1.5305E-6	1.1395E-6
0.171	9.8E-7	1.75E-8	1.774E-6	9.975E-7
0.1711	1.0085E-6	2e-08	2.028E-6	1.0285E-6
0.1712	1.109E-6	1.85E-8	2.271E-6	1.1275E-6
0.1713	1.258E-6	1.85E-8	2.493E-6	1.2765E-6
0.1714	1.427E-6	1.75E-8	2.696E-6	1.4445E-6
0.1715	1.6115E-6	1.85E-8	1.6385E-6	1.63E-6
0.1716	1.794E-6	1.75E-8	9.23E-7	1.8115E-6
0.1717	1.969E-6	1.8E-8	6.135E-7	1.987E-6
0.1718	7.97E-7	1.55E-8	4.525E-7	8.125E-7
0.1719	5.36E-7	1.8E-8	3.49E-7	5.54E-7
0.172	3.975E-7	1.8E-8	2.84E-7	4.155E-7
0.1721	3.135E-7	1.75E-8	2.39E-7	3.31E-7
0.1722	2.57E-7	1.6E-8	2.03E-7	2.73E-7
0.1723	2.195E-7	1.6E-8	1.77E-7	2.355E-7
0.1724	1.89E-7	1.55E-8	1.545E-7	2.045E-7
0.1725	1.665E-7	1.65E-8	1.39E-7	1.83E-7
0.1726	1.47E-7	1.55E-8	1.255E-7	1.625E-7
0.1727	1.32E-7	1.55E-8	1.155E-7	1.475E-7
0.1728	1.175E-7	1.65E-8	1.04E-7	1.34E-7
0.1729	1.105E-7	1.55E-8	9.95E-8	1.26E-7
0.173	1.005E-7	1.55E-8	9.1E-8	1.16E-7
0.1731	9.1E-8	1.75E-8	8.4E-8	1.085E-7
0.1732	8.6E-8	1.55E-8	8.2E-8	1.015E-7
0.1733	8.2E-8	1.55E-8	7.45E-8	9.75E-8
0.1734	7.35E-8	1.45E-8	7.05E-8	8.8E-8
0.1735	7.15E-8	1.45E-8	6.9E-8	8.6E-8
0.1736	6.8E-8	1.5E-8	6.6E-8	8.3E-8
0.1737	6.25E-8	1.4E-8	6.2E-8	7.65E-8
0.1738	6e-08	1.45E-8	5.65E-8	7.45E-8
0.1739	5.5E-8	1.45E-8	5.8E-8	6.95E-8
0.174	5.45E-8	1.5E-8	5.4E-8	6.95E-8
0.1741	5e-08	1.35E-8	5.15E-8	6.35E-8
0.1742	4.65E-8	1.45E-8	5.05E-8	6.1E-8
0.1743	4.6E-8	1.45E-8	4.95E-8	6.05E-8
0.1744	4.3E-8	1.5E-8	4.8E-8	5.8E-8
0.1745	4.25E-8	1.35E-8	4.45E-8	5.6E-8
0.1746	4.15E-8	1.65E-8	4.6E-8	5.8E-8
0.1747	4.25E-8	1.55E-8	4.4E-8	5.8E-8
0.1748	3.65E-8	1.5E-8	4.4E-8	5.15E-8
0.1749	3.75E-8	1.1E-8	4.15E-8	4.85E-8
0.175	3.55E-8	1.2E-8	4e-08	4.75E-8
0.1751	3.4E-8	1.65E-8	4.1E-8	5.05E-8
0.1752	3.4E-8	1.2E-8	3.85E-8	4.6E-8
0.1753	3.1E-8	1.3E-8	4.1E-8	4.4E-8
0.1754	3.25E-8	1.7265E-6	1.826E-6	1.759E-6
0.1755	3.05E-8	1.3165E-6	1.419E-6	1.347E-6
0.1756	3.05E-8	1.06E-6	1.4205E-6	1.0905E-6
0.1757	2.9E-8	1.0885E-6	1.6505E-6	1.1175E-6
0.1758	2.9E-8	1.21E-6	1.933E-6	1.239E-6
0.1759	2.65E-8	1.388E-6	2.217E-6	1.4145E-6
0.176	2.9E-8	1.5895E-6	2.479E-6	1.6185E-6
0.1761	2.55E-8	1.7945E-6	2.711E-6	1.82E-6
0.1762	2.55E-8	1.9965E-6	2.915E-6	2.022E-6
0.1763	2.4E-8	2.1875E-6	3.0945E-6	2.2115E-6
0.1764	2.75E-8	1.121E-6	1.5285E-6	1.1485E-6
0.1765	2.5E-8	6.785E-7	8.7E-7	7.035E-7
0.1766	2.4E-8	4.79E-7	5.765E-7	5.03E-7
0.1767	2.3E-8	3.66E-7	4.195E-7	3.89E-7
0.1768	2.2E-8	2.935E-7	3.245E-7	3.155E-7
0.1769	2.25E-8	2.42E-7	2.63E-7	2.645E-7
0.177	2.2E-8	2.065E-7	2.17E-7	2.285E-7
0.1771	2.35E-8	1.77E-7	1.835E-7	2.005E-7
0.1772	2.2E-8	1.55E-7	1.6E-7	1.77E-7
0.1773	2.3E-8	1.39E-7	1.385E-7	1.62E-7
0.1774	2.05E-8	1.255E-7	1.225E-7	1.46E-7
0.1775	2.15E-8	1.14E-7	1.125E-7	1.355E-7
0.1776	2.05E-8	1.02E-7	1.025E-7	1.225E-7
0.1777	2e-08	9.7E-8	9.45E-8	1.17E-7
0.1778	1.95E-8	9e-08	8.65E-8	1.095E-7
0.1779	1.85E-8	8.35E-8	8.15E-8	1.02E-7
0.178	1.95E-8	7.6E-8	7.4E-8	9.55E-8
0.1781	1.85E-8	7.15E-8	7.1E-8	9e-08
0.1782	1.85E-8	6.7E-8	6.5E-8	8.55E-8
0.1783	1.95E-8	6.5E-8	6.5E-8	8.45E-8
0.1784	1.75E-8	5.9E-8	6e-08	7.65E-8
0.1785	1.7E-8	5.65E-8	5.95E-8	7.35E-8
0.1786	1.85E-8	5.4E-8	5.5E-8	7.25E-8
0.1787	1.75E-8	5.3E-8	5.2E-8	7.05E-8
0.1788	1.65E-8	4.95E-8	5.3E-8	6.6E-8
0.1789	1.75E-8	4.85E-8	5.1E-8	6.6E-8
0.179	1.65E-8	4.45E-8	4.85E-8	6.1E-8
0.1791	1.75E-8	4.5E-8	4.6E-8	6.25E-8
0.1792	1.65E-8	4.3E-8	4.55E-8	5.95E-8
0.1793	1.75E-8	4.15E-8	4.45E-8	5.9E-8
0.1794	1.65E-8	3.85E-8	4.15E-8	5.5E-8
0.1795	1.55E-8	3.75E-8	4.15E-8	5.3E-8
0.1796	1.45E-8	3.8E-8	4.3E-8	5.25E-8
0.1797	1.4E-8	3.75E-8	3.95E-8	5.15E-8
0.1798	1.55E-8	3.35E-8	3.8E-8	4.9E-8
0.1799	1.5E-8	3.25E-8	3.8E-8	4.75E-8
0.18	1.6E-8	3.2E-8	3.75E-8	4.8E-8
0.1801	1.35E-8	3.35E-8	3.75E-8	4.7E-8
0.1802	1.4E-8	3.15E-8	3.55E-8	4.55E-8
0.1803	1.35E-8	3.25E-8	3.6E-8	4.6E-8
0.1804	1.25E-8	2.9E-8	3.45E-8	4.15E-8
0.1805	1.6E-8	2.9E-8	3.5E-8	4.5E-8
0.1806	1.4E-8	2.9E-8	3.4E-8	4.3E-8
0.1807	1.25E-8	2.6E-8	3.05E-8	3.85E-8
0.1808	1.3E-8	2.9E-8	3.4E-8	4.2E-8
0.1809	1.3E-8	2.7E-8	3.3E-8	4e-08
0.181	1.2E-8	2.65E-8	3.25E-8	3.85E-8
0.1811	1.2E-8	2.7E-8	3.05E-8	3.9E-8
0.1812	1.5E-8	2.6E-8	3.05E-8	4.1E-8
0.1813	1.3E-8	2.4E-8	2.9E-8	3.7E-8
0.1814	1.5E-8	2.2E-8	2.95E-8	3.7E-8
0.1815	1.35E-8	2.5E-8	3e-08	3.85E-8
0.1816	1.3E-8	2.35E-8	2.8E-8	3.65E-8
0.1817	1.25E-8	2.6E-8	2.9E-8	3.85E-8
0.1818	1.4E-8	2.4E-8	3e-08	3.8E-8
0.1819	1.2E-8	2.35E-8	3.05E-8	3.55E-8
0.182	1.5E-8	2.2E-8	2.75E-8	3.7E-8
0.1821	1.05E-8	2.05E-8	2.7E-8	3.1E-8
0.1822	1.4E-8	2.05E-8	2.75E-8	3.45E-8
0.1823	1.35E-8	2.2E-8	2.65E-8	3.55E-8
0.1824	1e-08	2.2E-8	2.75E-8	3.2E-8
0.1825	1.05E-8	2.05E-8	2.7E-8	3.1E-8
0.1826	1.2E-8	1.95E-8	2.75E-8	3.15E-8
0.1827	1.3E-8	2.05E-8	2.7E-8	3.35E-8
0.1828	1.45E-8	2e-08	2.55E-8	3.45E-8
0.1829	1.2E-8	1.85E-8	2.8E-8	3.05E-8
0.183	1.2E-8	1.9E-8	2.45E-8	3.1E-8
0.1831	1.25E-8	2e-08	2.5E-8	3.25E-8
0.1832	1.25E-8	2.05E-8	2.55E-8	3.3E-8
0.1833	1.25E-8	2.05E-8	2.5E-8	3.3E-8
0.1834	1.25E-8	1.85E-8	2.45E-8	3.1E-8
0.1835	1.15E-8	2.05E-8	2.25E-8	3.2E-8
0.1836	1.15E-8	1.85E-8	2.4E-8	3e-08
0.1837	1.2E-8	1.8E-8	2.3E-8	3e-08
0.1838	9e-09	1.7E-8	2.35E-8	2.6E-8
0.1839	1e-08	1.7E-8	2.35E-8	2.7E-8
0.184	1e-08	1.7E-8	2.4E-8	2.7E-8
0.1841	1.15E-8	1.85E-8	2.4E-8	3e-08
0.1842	1.2E-8	1.7E-8	2.4E-8	2.9E-8
0.1843	1.1E-8	1.7E-8	2.4E-8	2.8E-8
0.1844	1.15E-8	1.7E-8	2.25E-8	2.85E-8
0.1845	1.1E-8	1.7E-8	2.2E-8	2.8E-8
0.1846	1e-08	1.75E-8	2.55E-8	2.75E-8
0.1847	1e-08	1.75E-8	2.2E-8	2.75E-8
0.1848	1.15E-8	1.8E-8	2.45E-8	2.95E-8
0.1849	1.3E-8	1.65E-8	2.35E-8	2.95E-8
0.185	9.5E-9	1.5E-8	2.1E-8	2.45E-8
0.1851	8.5E-9	1.75E-8	2.3E-8	2.6E-8
0.1852	9.5E-9	1.65E-8	2.2E-8	2.6E-8
0.1853	1e-08	1.6E-8	2.3E-8	2.6E-8
0.1854	1e-08	1.5E-8	2.15E-8	2.5E-8
0.1855	9e-09	1.55E-8	2.35E-8	2.45E-8
0.1856	1e-08	1.45E-8	2.25E-8	2.45E-8
0.1857	1.1E-8	1.6E-8	2.2E-8	2.7E-8
0.1858	9e-09	1.65E-8	2.15E-8	2.55E-8
0.1859	1e-08	1.55E-8	2.1E-8	2.55E-8
0.186	1e-08	1.45E-8	2.2E-8	2.45E-8
0.1861	9e-09	1.55E-8	2.1E-8	2.45E-8
0.1862	1e-08	1.55E-8	2.15E-8	2.55E-8
0.1863	9.5E-9	1.6E-8	2.05E-8	2.55E-8
0.1864	1e-08	1.4E-8	2.2E-8	2.4E-8
0.1865	1e-08	1.55E-8	2.05E-8	2.55E-8
0.1866	7e-09	1.25E-8	2.05E-8	1.95E-8
0.1867	1.1E-8	1.35E-8	2.05E-8	2.45E-8
0.1868	9.5E-9	1.35E-8	2e-08	2.3E-8
0.1869	1.05E-8	1.25E-8	2.2E-8	2.3E-8
0.187	9.5E-9	1.2E-8	2.1E-8	2.15E-8
0.1871	8.5E-9	1.45E-8	2e-08	2.3E-8
0.1872	1.05E-8	1.45E-8	2.1E-8	2.5E-8
0.1873	8.5E-9	1.45E-8	2.05E-8	2.3E-8
0.1874	9.5E-9	1.35E-8	2.3E-8	2.3E-8
0.1875	9e-09	1.2E-8	1.7395E-6	2.1E-8
0.1876	8.5E-9	1.55E-8	1.1975E-6	2.4E-8
0.1877	1.611E-6	1.55E-8	1.104E-6	1.6265E-6
0.1878	1.382E-6	1.35E-8	1.1895E-6	1.3955E-6
0.1879	1.013E-6	1.728E-6	1.359E-6	2.741E-6
0.188	9.805E-7	1.3185E-6	1.572E-6	2.299E-6
0.1881	1.054E-6	1.058E-6	1.8015E-6	2.112E-6
0.1882	1.1815E-6	1.0875E-6	2.0295E-6	2.269E-6
0.1883	1.3475E-6	1.213E-6	2.2455E-6	2.5605E-6
0.1884	1.527E-6	1.388E-6	2.4465E-6	2.915E-6
0.1885	1.709E-6	1.592E-6	2.6335E-6	3.301E-6
0.1886	1.889E-6	1.7975E-6	2.8055E-6	3.6865E-6
0.1887	1.0205E-6	1.9985E-6	2.96E-6	3.019E-6
0.1888	6.41E-7	2.191E-6	3.1E-6	2.832E-6
0.1889	4.545E-7	1.1285E-6	1.4985E-6	1.583E-6
0.189	3.52E-7	6.805E-7	8.295E-7	1.0325E-6
0.1891	2.845E-7	4.8E-7	5.45E-7	7.645E-7
0.1892	2.375E-7	3.665E-7	3.975E-7	6.04E-7
0.1893	2.04E-7	2.93E-7	3.06E-7	4.97E-7
0.1894	1.775E-7	2.43E-7	2.465E-7	4.205E-7
0.1895	1.575E-7	2.03E-7	2.07E-7	3.605E-7
0.1896	1.39E-7	1.79E-7	1.79E-7	3.18E-7
0.1897	1.255E-7	1.595E-7	1.545E-7	2.85E-7
0.1898	1.15E-7	1.39E-7	1.405E-7	2.54E-7
0.1899	1.05E-7	1.255E-7	1.23E-7	2.305E-7
0.19	9.6E-8	1.15E-7	1.11E-7	2.11E-7
0.1901	8.9E-8	1.03E-7	1.02E-7	1.92E-7
0.1902	8.4E-8	9.8E-8	9.45E-8	1.82E-7
0.1903	7.8E-8	8.95E-8	8.95E-8	1.675E-7
0.1904	7.15E-8	8.3E-8	8.1E-8	1.545E-7
0.1905	6.85E-8	7.85E-8	7.9E-8	1.47E-7
0.1906	6.5E-8	7.1E-8	7.2E-8	1.36E-7
0.1907	6.15E-8	6.6E-8	6.7E-8	1.275E-7
0.1908	5.95E-8	6.5E-8	6.55E-8	1.245E-7
0.1909	5.8E-8	5.95E-8	6.25E-8	1.175E-7
0.191	5.15E-8	5.5E-8	5.85E-8	1.065E-7
0.1911	4.9E-8	5.5E-8	5.75E-8	1.04E-7
0.1912	4.95E-8	5.25E-8	5.55E-8	1.02E-7
0.1913	4.75E-8	4.9E-8	5.35E-8	9.65E-8
0.1914	4.4E-8	4.9E-8	5.1E-8	9.3E-8
0.1915	4.3E-8	4.55E-8	4.85E-8	8.85E-8
0.1916	4.1E-8	4.35E-8	4.8E-8	8.45E-8
0.1917	4.05E-8	4.3E-8	4.6E-8	8.35E-8
0.1918	3.85E-8	4.05E-8	4.25E-8	7.9E-8
0.1919	3.4E-8	3.75E-8	4.45E-8	7.15E-8
0.192	3.4E-8	3.85E-8	4.25E-8	7.25E-8
0.1921	3.3E-8	3.7E-8	4.25E-8	7e-08
0.1922	3.3E-8	3.65E-8	4.15E-8	6.95E-8
0.1923	3.2E-8	3.6E-8	3.8E-8	6.8E-8
0.1924	3.25E-8	3.6E-8	3.9E-8	6.85E-8
0.1925	2.95E-8	3.3E-8	3.85E-8	6.25E-8
0.1926	3.05E-8	3.4E-8	3.6E-8	6.45E-8
0.1927	2.95E-8	3.2E-8	3.85E-8	6.15E-8
0.1928	2.85E-8	3e-08	3.6E-8	5.85E-8
0.1929	2.55E-8	3.05E-8	3.75E-8	5.6E-8
0.193	2.85E-8	3.1E-8	3.75E-8	5.95E-8
0.1931	2.85E-8	3e-08	3.55E-8	5.85E-8
0.1932	2.5E-8	2.8E-8	3.6E-8	5.3E-8
0.1933	2.5E-8	2.55E-8	3.55E-8	5.05E-8
0.1934	2.55E-8	2.55E-8	3.5E-8	5.1E-8
0.1935	2.65E-8	2.55E-8	3.2E-8	5.2E-8
0.1936	2.2E-8	2.7E-8	3.1E-8	4.9E-8
0.1937	2.5E-8	2.55E-8	3.5E-8	5.05E-8
0.1938	2.2E-8	2.6E-8	3.15E-8	4.8E-8
0.1939	2.25E-8	2.3E-8	3.1E-8	4.55E-8
0.194	2.1E-8	2.5E-8	3e-08	4.6E-8
0.1941	2.05E-8	2.25E-8	2.9E-8	4.3E-8
0.1942	2.2E-8	2.55E-8	3e-08	4.75E-8
0.1943	2.1E-8	2.4E-8	2.9E-8	4.5E-8
0.1944	1.95E-8	2.1E-8	2.9E-8	4.05E-8
0.1945	1.9E-8	2.3E-8	2.9E-8	4.2E-8
0.1946	1.8E-8	2.25E-8	2.95E-8	4.05E-8
0.1947	2e-08	2.25E-8	2.9E-8	4.25E-8
0.1948	1.85E-8	2.15E-8	2.7E-8	4e-08
0.1949	1.85E-8	2.25E-8	2.9E-8	4.1E-8
0.195	1.95E-8	2.25E-8	2.7E-8	4.2E-8
0.1951	1.9E-8	2.15E-8	2.85E-8	4.05E-8
0.1952	1.7E-8	2.05E-8	2.7E-8	3.75E-8
0.1953	1.8E-8	2e-08	2.7E-8	3.8E-8
0.1954	1.65E-8	1.9E-8	2.65E-8	3.55E-8
0.1955	1.8E-8	2.2E-8	2.9E-8	4e-08
0.1956	1.5E-8	1.85E-8	2.75E-8	3.35E-8
0.1957	1.65E-8	2e-08	2.75E-8	3.65E-8
0.1958	1.75E-8	2e-08	2.6E-8	3.75E-8
0.1959	1.65E-8	1.75E-8	2.55E-8	3.4E-8
0.196	1.5E-8	1.9E-8	2.55E-8	3.4E-8
0.1961	1.75E-8	1.8E-8	2.55E-8	3.55E-8
0.1962	1.7E-8	2.05E-8	2.35E-8	3.75E-8
0.1963	1.55E-8	1.9E-8	2.45E-8	3.45E-8
0.1964	1.3E-8	1.65E-8	2.4E-8	2.95E-8
0.1965	1.6E-8	1.75E-8	2.3E-8	3.35E-8
0.1966	1.5E-8	1.85E-8	2.45E-8	3.35E-8
0.1967	1.6E-8	1.8E-8	2.55E-8	3.4E-8
0.1968	1.45E-8	1.6E-8	2.4E-8	3.05E-8
0.1969	1.4E-8	1.8E-8	2.45E-8	3.2E-8
0.197	1.5E-8	1.85E-8	2.25E-8	3.35E-8
0.1971	1.35E-8	1.7E-8	2.3E-8	3.05E-8
0.1972	1.35E-8	1.65E-8	2.2E-8	3e-08
0.1973	1.45E-8	1.7E-8	2.5E-8	3.15E-8
0.1974	1.6E-8	1.55E-8	2.4E-8	3.15E-8
0.1975	1.3E-8	1.6E-8	2.45E-8	2.9E-8
0.1976	1.35E-8	1.5E-8	2.2E-8	2.85E-8
0.1977	1.5E-8	1.55E-8	2.05E-8	3.05E-8
0.1978	1.35E-8	1.75E-8	2.15E-8	3.1E-8
0.1979	1.5E-8	1.5E-8	2.25E-8	3e-08
0.198	1.25E-8	1.4E-8	2.2E-8	2.65E-8
0.1981	1.35E-8	1.6E-8	2.4E-8	2.95E-8
0.1982	1.25E-8	1.55E-8	2.35E-8	2.8E-8
0.1983	1.3E-8	1.45E-8	2.1E-8	2.75E-8
0.1984	1.25E-8	1.6E-8	2.2E-8	2.85E-8
0.1985	1.25E-8	1.55E-8	2.1E-8	2.8E-8
0.1986	1.2E-8	1.55E-8	2.15E-8	2.75E-8
0.1987	1.3E-8	1.55E-8	2.25E-8	2.85E-8
0.1988	1.05E-8	1.65E-8	1.95E-8	2.7E-8
0.1989	1.2E-8	1.65E-8	2.15E-8	2.85E-8
0.199	1.1E-8	1.55E-8	2.05E-8	2.65E-8
0.1991	1.15E-8	1.7E-8	2.05E-8	2.85E-8
0.1992	1.35E-8	1.7E-8	2.2E-8	3.05E-8
0.1993	1.35E-8	1.4E-8	2.05E-8	2.75E-8
0.1994	1.3E-8	1.25E-8	2.05E-8	2.55E-8
0.1995	1e-08	1.55E-8	2.4E-8	2.55E-8
0.1996	1.3E-8	1.4E-8	2.15E-8	2.7E-8
0.1997	1e-08	1.4E-8	2.05E-8	2.4E-8
[truncated: 3 more rows]

[truncated: 44 more sheets: Figure 3e, Figure 3f, Figure 3g, Figure 3h, Figure 3i, Figure 3j, Figure 3k, Figure 3m, Figure 3 n, Figure 4c, Figure 4d, Figure 4e, Figure 4f, Figure 4g, Figure 4h, Figure 5b, Figure 5d, Figure 5e, Figure 5f, Figure 5g …]
